# Supplementary material for: 2-[(E)-(6-Amino-1,3-dimethyl-2,4-dioxo-1,2,3,4-tetra­hydro­pyrimidin-5-yl)imino­meth­yl]pyridinium chloride monohydrate
Source: Acta Crystallogr Sect E Struct Rep Online. 2011 Aug 27;67(Pt 9):o2436–7. doi: 10.1107/S1600536811033307 (PMC3200829; doi:10.1107/S1600536811033307)
Supplement: Supplementary file 1 [file e-67-o2436-sup1.cif]

##############################################################################
#                                                                            #
# This CIF contains the data in a paper accepted for publication in          #
# Acta Crystallographica Section E. It conforms to the requirements of       #
# Notes for Authors for Acta Crystallographica Section E, and has been       #
# peer reviewed under the auspices of the IUCr Commission on Journals.       #
#                                                                            #
# Full details of the Crystallographic Information File format               #
# are given in the paper "The Crystallographic Information File (CIF):       #
# a New Standard Archive File for Crystallography" by S. R. Hall, F. H.      #
# Allen and I. D. Brown [Acta Cryst. (1991), A47, 655-685].                  #
#                                                                            #
# The current version of the core CIF dictionary is obtainable from          #
# ftp://ftp.iucr.org/pub/cif_core.dic.                                       #
#                                                                            #
# Software is freely available for graphical display of the structure(s)     #
# in this CIF. For information consult the CIF software page                 #
# http://www.iucr.org/resources/cif/software.                                #
#                                                                            #
# This file may be used for bona fide research purposes within the           #
# scientific community so long as proper attribution is given to the journal # 
# article from which it was obtained.                                        #
#                                                                            #
##############################################################################
data_I
_audit_creation_method     SHELXL-97
_chemical_name_systematic
;
2-[(<i>E</i>)-(6-Amino-1,3-dimethyl-2,4-dioxo-1,2,3,4-
tetrahydropyrimidin-5-yl)iminomethyl]pyridinium chloride monohydrate
;
_chemical_name_common
;
;
_chemical_formula_moiety     'C12 H14 N5 O2 +, Cl -, H2 O'
_chemical_formula_sum     'C12 H16 Cl N5 O3'
_chemical_formula_iupac     'C12 H14 N5 O2 +, Cl -, H2 O'
_chemical_formula_weight     313.75
_chemical_melting_point     ?
_symmetry_cell_setting     orthorhombic
_symmetry_space_group_name_H-M     'P b c n'
_symmetry_space_group_name_Hall     '-P 2n 2ab'
loop_
    _symmetry_equiv_pos_as_xyz
    'x, y, z'
    '-x+1/2, -y+1/2, z+1/2'
    'x+1/2, -y+1/2, -z'
    '-x, y, -z+1/2'
    '-x, -y, -z'
    'x-1/2, y-1/2, -z-1/2'
    '-x-1/2, y-1/2, z'
    'x, -y, z-1/2'
_cell_length_a     13.3797(4)
_cell_length_b     15.7975(5)
_cell_length_c     12.9998(4)
_cell_angle_alpha     90.00
_cell_angle_beta     90.00
_cell_angle_gamma     90.00
_cell_volume     2747.71(15)
_cell_formula_units_Z     8
_cell_measurement_reflns_used     5575
_cell_measurement_theta_min     2.54
_cell_measurement_theta_max     28.05
_cell_measurement_temperature     200(2)
_exptl_crystal_description     needle
_exptl_crystal_colour     brown
_exptl_crystal_size_max     0.491
_exptl_crystal_size_mid     0.092
_exptl_crystal_size_min     0.08
_exptl_crystal_density_diffrn     1.517
_exptl_crystal_density_meas     ?
_exptl_crystal_density_method     'not measured'
_exptl_crystal_F_000     1312
_exptl_absorpt_coefficient_mu     0.297
_exptl_absorpt_correction_type     multi-scan
_exptl_absorpt_process_details
;
(SADABS; Bruker, 2008)
;
_exptl_absorpt_correction_T_min     0.8793
_exptl_absorpt_correction_T_max     1.0000
_exptl_special_details     ?
_diffrn_ambient_temperature     200(2)
_diffrn_radiation_type     MoK\a
_diffrn_radiation_wavelength     0.71073
_diffrn_radiation_source     'fine-focus sealed tube'
_diffrn_radiation_monochromator     graphite
_diffrn_measurement_device_type     'Bruker APEXII CCD'
_diffrn_measurement_device     ?
_diffrn_measurement_method     '\f and \w'
_diffrn_reflns_number     24436
_diffrn_reflns_av_R_equivalents     0.0530
_diffrn_reflns_av_sigmaI/netI     0.0360
_diffrn_reflns_theta_min     1.99
_diffrn_reflns_theta_max     28.30
_diffrn_reflns_theta_full     28.30
_diffrn_measured_fraction_theta_max     0.998
_diffrn_measured_fraction_theta_full     0.998
_diffrn_reflns_limit_h_min     -17
_diffrn_reflns_limit_h_max     17
_diffrn_reflns_limit_k_min     -21
_diffrn_reflns_limit_k_max     20
_diffrn_reflns_limit_l_min     -17
_diffrn_reflns_limit_l_max     12
_refine_special_details
;
;
_reflns_number_total     3415
_reflns_number_gt     2327
_reflns_threshold_expression     I>2\s(I)
_refine_ls_structure_factor_coef     Fsqd
_refine_ls_matrix_type     full
_refine_ls_R_factor_all     0.0743
_refine_ls_R_factor_gt     0.0424
_refine_ls_wR_factor_gt     0.0980
_refine_ls_wR_factor_ref     0.1108
_refine_ls_goodness_of_fit_ref     1.025
_refine_ls_restrained_S_all     1.025
_refine_ls_number_reflns     3415
_refine_ls_number_parameters     212
_refine_ls_number_restraints     0
_refine_ls_hydrogen_treatment     mixed
_refine_ls_weighting_scheme     calc
_refine_ls_weighting_details
         'calc w=1/[\s^2^(Fo^2^)+(0.0549P)^2^+0.7712P] where P=(Fo^2^+2Fc^2^)/3'
_atom_sites_solution_hydrogens     geom
_atom_sites_solution_primary     direct
_atom_sites_solution_secondary     difmap
_refine_ls_shift/su_max     0.000
_refine_ls_shift/su_mean     0.000
_refine_diff_density_max     0.338
_refine_diff_density_min     -0.218
_refine_ls_extinction_method     none
_refine_ls_extinction_coef     ?
_refine_ls_abs_structure_Flack     ?
loop_
    _atom_type_symbol
    _atom_type_description
    _atom_type_scat_dispersion_real
    _atom_type_scat_dispersion_imag
    _atom_type_scat_source
    'C' 'C' 0.0033 0.0016
                         'International Tables Vol C Tables 4.2.6.8 and 6.1.1.4'
    'H' 'H' 0.0000 0.0000
                         'International Tables Vol C Tables 4.2.6.8 and 6.1.1.4'
    'Cl' 'Cl' 0.1484 0.1585
                         'International Tables Vol C Tables 4.2.6.8 and 6.1.1.4'
    'N' 'N' 0.0061 0.0033
                         'International Tables Vol C Tables 4.2.6.8 and 6.1.1.4'
    'O' 'O' 0.0106 0.0060
                         'International Tables Vol C Tables 4.2.6.8 and 6.1.1.4'
_computing_data_collection     'APEX2 (Bruker, 2010)'
_computing_cell_refinement     'SAINT (Bruker, 2010)'
_computing_data_reduction     'SAINT (Bruker, 2010)'
_computing_structure_solution     'SIR97 (Altomare <i>et al.</i>, 1999)'
_computing_structure_refinement     'SHELXL97 (Sheldrick, 2008)'
_computing_molecular_graphics
             'ORTEP-3 (Farrugia, 1997) and Mercury (Macrae <i>et al.</i>, 2008)'
_computing_publication_material
                            'SHELXL97 (Sheldrick, 2008) and PLATON (Spek, 2009)'
loop_
    _atom_site_type_symbol
    _atom_site_label
    _atom_site_fract_x
    _atom_site_fract_y
    _atom_site_fract_z
    _atom_site_U_iso_or_equiv
    _atom_site_adp_type
    _atom_site_calc_flag
    _atom_site_refinement_flags
    _atom_site_occupancy
    _atom_site_symmetry_multiplicity
    _atom_site_disorder_assembly
    _atom_site_disorder_group
    O O1 0.75612(9) -0.02776(9) 0.13036(10) 0.0310(3) Uani d . 1 1 . .
    O O2 0.43377(9) -0.11801(8) 0.12425(10) 0.0282(3) Uani d . 1 1 . .
    N N1 0.63382(10) 0.07221(9) 0.12603(11) 0.0222(3) Uani d . 1 1 . .
    N N2 0.59510(11) -0.07228(9) 0.13227(11) 0.0224(3) Uani d . 1 1 . .
    N N3 0.36366(10) 0.05754(9) 0.12000(11) 0.0201(3) Uani d . 1 1 . .
    N N4 0.51074(12) 0.17487(10) 0.11875(13) 0.0260(3) Uani d . 1 1 . .
    H H741 0.5501(17) 0.2148(14) 0.1230(14) 0.026(5) Uiso d . 1 1 . .
    H H742 0.4432(19) 0.1906(15) 0.1194(16) 0.040(6) Uiso d . 1 1 . .
    N N5 0.18069(11) 0.13375(9) 0.11007(12) 0.0246(3) Uani d . 1 1 . .
    H H751 0.2352(17) 0.1666(15) 0.1123(15) 0.034(6) Uiso d . 1 1 . .
    C C1 0.46118(12) 0.02987(11) 0.12260(12) 0.0194(3) Uani d . 1 1 . .
    C C2 0.53451(12) 0.09375(11) 0.12252(13) 0.0202(3) Uani d . 1 1 . .
    C C3 0.66668(13) -0.01110(11) 0.12946(13) 0.0224(4) Uani d . 1 1 . .
    C C4 0.49100(13) -0.05750(11) 0.12589(13) 0.0205(3) Uani d . 1 1 . .
    C C5 0.71013(14) 0.13949(12) 0.12604(18) 0.0344(5) Uani d . 1 1 . .
    H H5A 0.7050 0.1723 0.0623 0.052 Uiso calc R 1 1 . .
    H H5B 0.7767 0.1140 0.1307 0.052 Uiso calc R 1 1 . .
    H H5C 0.6994 0.1769 0.1851 0.052 Uiso calc R 1 1 . .
    C C6 0.62944(15) -0.16046(12) 0.13966(17) 0.0329(5) Uani d . 1 1 . .
    H H6A 0.6593 -0.1777 0.0741 0.049 Uiso calc R 1 1 . .
    H H6B 0.5725 -0.1973 0.1554 0.049 Uiso calc R 1 1 . .
    H H6C 0.6794 -0.1652 0.1945 0.049 Uiso calc R 1 1 . .
    C C7 0.28582(12) 0.00923(11) 0.12190(13) 0.0230(4) Uani d . 1 1 . .
    H H7 0.2925 -0.0506 0.1257 0.028 Uiso calc R 1 1 . .
    C C8 0.18734(13) 0.04871(11) 0.11802(13) 0.0221(4) Uani d . 1 1 . .
    C C9 0.09840(14) 0.00262(12) 0.12149(15) 0.0281(4) Uani d . 1 1 . .
    H H9 0.1001 -0.0572 0.1288 0.034 Uiso calc R 1 1 . .
    C C10 0.00810(15) 0.04423(13) 0.11423(16) 0.0332(5) Uani d . 1 1 . .
    H H10 -0.0525 0.0130 0.1171 0.040 Uiso calc R 1 1 . .
    C C11 0.00552(15) 0.13148(13) 0.10267(17) 0.0368(5) Uani d . 1 1 . .
    H H11 -0.0564 0.1603 0.0951 0.044 Uiso calc R 1 1 . .
    C C12 0.09408(14) 0.17558(12) 0.10235(16) 0.0315(5) Uani d . 1 1 . .
    H H12 0.0938 0.2355 0.0967 0.038 Uiso calc R 1 1 . .
    Cl Cl1 0.31571(3) 0.28729(3) 0.11637(4) 0.03282(15) Uani d . 1 1 . .
    O O90 0.39829(14) 0.33807(11) 0.34015(17) 0.0472(4) Uani d . 1 1 . .
    H H901 0.350(2) 0.373(2) 0.359(2) 0.063(8) Uiso d . 1 1 . .
    H H902 0.393(2) 0.326(2) 0.279(3) 0.082(12) Uiso d . 1 1 . .
loop_
    _atom_site_aniso_label
    _atom_site_aniso_U_11
    _atom_site_aniso_U_22
    _atom_site_aniso_U_33
    _atom_site_aniso_U_12
    _atom_site_aniso_U_13
    _atom_site_aniso_U_23
    O1 0.0182(6) 0.0340(7) 0.0406(8) 0.0043(5) 0.0002(6) 0.0034(7)
    O2 0.0245(7) 0.0204(6) 0.0397(8) -0.0011(5) 0.0006(6) -0.0014(6)
    N1 0.0162(7) 0.0237(7) 0.0267(8) -0.0009(6) 0.0007(6) 0.0023(7)
    N2 0.0199(7) 0.0202(7) 0.0271(8) 0.0037(6) 0.0004(6) 0.0006(6)
    N3 0.0189(7) 0.0230(7) 0.0184(7) 0.0015(6) 0.0006(6) -0.0013(6)
    N4 0.0205(8) 0.0209(7) 0.0366(9) -0.0011(6) 0.0005(7) 0.0001(7)
    N5 0.0193(7) 0.0204(7) 0.0342(9) -0.0008(6) -0.0009(7) -0.0007(7)
    C1 0.0183(8) 0.0210(8) 0.0187(8) 0.0012(6) -0.0001(7) 0.0005(7)
    C2 0.0185(8) 0.0250(8) 0.0170(8) 0.0026(7) 0.0005(7) 0.0010(7)
    C3 0.0219(8) 0.0280(9) 0.0174(9) 0.0035(7) 0.0005(7) 0.0019(8)
    C4 0.0207(8) 0.0224(8) 0.0183(8) 0.0021(7) 0.0002(7) -0.0001(7)
    C5 0.0192(9) 0.0264(10) 0.0575(14) -0.0036(7) 0.0026(9) 0.0057(10)
    C6 0.0263(9) 0.0220(9) 0.0505(13) 0.0058(7) -0.0019(9) -0.0013(9)
    C7 0.0218(8) 0.0227(8) 0.0244(9) 0.0020(7) -0.0001(8) -0.0010(7)
    C8 0.0213(8) 0.0220(8) 0.0229(9) 0.0010(7) -0.0018(7) -0.0020(7)
    C9 0.0252(9) 0.0220(8) 0.0370(11) -0.0016(7) -0.0011(9) -0.0005(8)
    C10 0.0210(9) 0.0332(10) 0.0455(12) -0.0050(8) 0.0005(9) -0.0027(10)
    C11 0.0202(9) 0.0298(10) 0.0603(15) 0.0047(8) -0.0007(9) -0.0005(10)
    C12 0.0260(9) 0.0218(9) 0.0467(13) 0.0033(8) 0.0011(9) -0.0006(8)
    Cl1 0.0254(2) 0.0196(2) 0.0535(3) 0.00017(17) -0.0032(2) -0.0015(2)
    O90 0.0466(10) 0.0376(9) 0.0575(12) 0.0172(8) -0.0031(9) -0.0016(8)
_geom_special_details
;
;
loop_
    _geom_bond_atom_site_label_1
    _geom_bond_atom_site_label_2
    _geom_bond_site_symmetry_2
    _geom_bond_distance
    _geom_bond_publ_flag
    O1 C3 . 1.225(2) ?
    O2 C4 . 1.225(2) ?
    N1 C2 . 1.372(2) ?
    N1 C3 . 1.388(2) ?
    N1 C5 . 1.474(2) ?
    N2 C3 . 1.361(2) ?
    N2 C4 . 1.415(2) ?
    N2 C6 . 1.470(2) ?
    N3 C7 . 1.291(2) ?
    N3 C1 . 1.377(2) ?
    N4 C2 . 1.321(2) ?
    N4 H741 . 0.82(2) ?
    N4 H742 . 0.94(2) ?
    N5 C12 . 1.338(2) ?
    N5 C8 . 1.350(2) ?
    N5 H751 . 0.90(2) ?
    C1 C2 . 1.407(2) ?
    C1 C4 . 1.437(2) ?
    C5 H5A . 0.9800 ?
    C5 H5B . 0.9800 ?
    C5 H5C . 0.9800 ?
    C6 H6A . 0.9800 ?
    C6 H6B . 0.9800 ?
    C6 H6C . 0.9800 ?
    C7 C8 . 1.459(2) ?
    C7 H7 . 0.9500 ?
    C8 C9 . 1.396(2) ?
    C9 C10 . 1.379(3) ?
    C9 H9 . 0.9500 ?
    C10 C11 . 1.387(3) ?
    C10 H10 . 0.9500 ?
    C11 C12 . 1.374(3) ?
    C11 H11 . 0.9500 ?
    C12 H12 . 0.9500 ?
    O90 H901 . 0.89(3) ?
    O90 H902 . 0.82(3) ?
loop_
    _geom_angle_atom_site_label_1
    _geom_angle_atom_site_label_2
    _geom_angle_atom_site_label_3
    _geom_angle_site_symmetry_1
    _geom_angle_site_symmetry_3
    _geom_angle
    _geom_angle_publ_flag
    C2 N1 C3 . . 122.87(15) ?
    C2 N1 C5 . . 119.47(15) ?
    C3 N1 C5 . . 117.66(14) ?
    C3 N2 C4 . . 125.03(14) ?
    C3 N2 C6 . . 117.05(14) ?
    C4 N2 C6 . . 117.90(14) ?
    C7 N3 C1 . . 125.19(15) ?
    C2 N4 H741 . . 125.9(15) ?
    C2 N4 H742 . . 119.3(14) ?
    H741 N4 H742 . . 114(2) ?
    C12 N5 C8 . . 123.66(16) ?
    C12 N5 H751 . . 114.9(14) ?
    C8 N5 H751 . . 121.4(14) ?
    N3 C1 C2 . . 115.66(15) ?
    N3 C1 C4 . . 124.67(15) ?
    C2 C1 C4 . . 119.67(15) ?
    N4 C2 N1 . . 118.34(16) ?
    N4 C2 C1 . . 121.85(15) ?
    N1 C2 C1 . . 119.81(15) ?
    O1 C3 N2 . . 122.31(16) ?
    O1 C3 N1 . . 120.87(16) ?
    N2 C3 N1 . . 116.82(15) ?
    O2 C4 N2 . . 119.19(15) ?
    O2 C4 C1 . . 125.12(16) ?
    N2 C4 C1 . . 115.68(15) ?
    N1 C5 H5A . . 109.5 ?
    N1 C5 H5B . . 109.5 ?
    H5A C5 H5B . . 109.5 ?
    N1 C5 H5C . . 109.5 ?
    H5A C5 H5C . . 109.5 ?
    H5B C5 H5C . . 109.5 ?
    N2 C6 H6A . . 109.5 ?
    N2 C6 H6B . . 109.5 ?
    H6A C6 H6B . . 109.5 ?
    N2 C6 H6C . . 109.5 ?
    H6A C6 H6C . . 109.5 ?
    H6B C6 H6C . . 109.5 ?
    N3 C7 C8 . . 118.36(16) ?
    N3 C7 H7 . . 120.8 ?
    C8 C7 H7 . . 120.8 ?
    N5 C8 C9 . . 117.73(16) ?
    N5 C8 C7 . . 119.18(16) ?
    C9 C8 C7 . . 123.09(16) ?
    C10 C9 C8 . . 119.75(17) ?
    C10 C9 H9 . . 120.1 ?
    C8 C9 H9 . . 120.1 ?
    C9 C10 C11 . . 120.20(18) ?
    C9 C10 H10 . . 119.9 ?
    C11 C10 H10 . . 119.9 ?
    C12 C11 C10 . . 118.85(18) ?
    C12 C11 H11 . . 120.6 ?
    C10 C11 H11 . . 120.6 ?
    N5 C12 C11 . . 119.75(18) ?
    N5 C12 H12 . . 120.1 ?
    C11 C12 H12 . . 120.1 ?
    H901 O90 H902 . . 111(3) ?
loop_
    _geom_torsion_atom_site_label_1
    _geom_torsion_atom_site_label_2
    _geom_torsion_atom_site_label_3
    _geom_torsion_atom_site_label_4
    _geom_torsion_site_symmetry_1
    _geom_torsion_site_symmetry_2
    _geom_torsion_site_symmetry_3
    _geom_torsion_site_symmetry_4
    _geom_torsion
    _geom_torsion_publ_flag
    C7 N3 C1 C2 . . . . -178.39(16) ?
    C7 N3 C1 C4 . . . . 1.2(3) ?
    C3 N1 C2 N4 . . . . -179.57(16) ?
    C5 N1 C2 N4 . . . . 0.3(3) ?
    C3 N1 C2 C1 . . . . 0.2(3) ?
    C5 N1 C2 C1 . . . . -179.93(17) ?
    N3 C1 C2 N4 . . . . -0.9(2) ?
    C4 C1 C2 N4 . . . . 179.47(17) ?
    N3 C1 C2 N1 . . . . 179.36(15) ?
    C4 C1 C2 N1 . . . . -0.3(2) ?
    C4 N2 C3 O1 . . . . -176.43(17) ?
    C6 N2 C3 O1 . . . . 1.8(3) ?
    C4 N2 C3 N1 . . . . 3.9(3) ?
    C6 N2 C3 N1 . . . . -177.86(16) ?
    C2 N1 C3 O1 . . . . 178.46(16) ?
    C5 N1 C3 O1 . . . . -1.4(3) ?
    C2 N1 C3 N2 . . . . -1.9(3) ?
    C5 N1 C3 N2 . . . . 178.23(16) ?
    C3 N2 C4 O2 . . . . 176.49(17) ?
    C6 N2 C4 O2 . . . . -1.7(3) ?
    C3 N2 C4 C1 . . . . -4.0(3) ?
    C6 N2 C4 C1 . . . . 177.82(16) ?
    N3 C1 C4 O2 . . . . 1.9(3) ?
    C2 C1 C4 O2 . . . . -178.50(17) ?
    N3 C1 C4 N2 . . . . -177.63(15) ?
    C2 C1 C4 N2 . . . . 2.0(2) ?
    C1 N3 C7 C8 . . . . -179.65(15) ?
    C12 N5 C8 C9 . . . . -2.0(3) ?
    C12 N5 C8 C7 . . . . 177.56(18) ?
    N3 C7 C8 N5 . . . . 1.6(3) ?
    N3 C7 C8 C9 . . . . -178.81(17) ?
    N5 C8 C9 C10 . . . . 1.6(3) ?
    C7 C8 C9 C10 . . . . -177.98(18) ?
    C8 C9 C10 C11 . . . . 0.5(3) ?
    C9 C10 C11 C12 . . . . -2.3(3) ?
    C8 N5 C12 C11 . . . . 0.3(3) ?
    C10 C11 C12 N5 . . . . 1.9(3) ?
loop_
    _geom_hbond_atom_site_label_D
    _geom_hbond_atom_site_label_H
    _geom_hbond_atom_site_label_A
    _geom_hbond_site_symmetry_A
    _geom_hbond_distance_DH
    _geom_hbond_distance_HA
    _geom_hbond_distance_DA
    _geom_hbond_angle_DHA
    N4 H741 O90 4_655 0.82(2) 2.12(2) 2.901(2) 158(2)
    N4 H742 Cl1 . 0.94(2) 2.29(2) 3.1565(16) 153(2)
    N5 H751 Cl1 . 0.90(2) 2.19(2) 3.0255(16) 155(2)
    O90 H901 O1 6_566 0.89(3) 2.01(3) 2.874(2) 164(3)
    O90 H902 Cl1 . 0.82(3) 2.43(3) 3.213(2) 159(3)
    C5 H5A Cl1 3 0.98 2.83 3.642(2) 141.1
    C9 H9 Cl1 7_655 0.95 2.71 3.5912(19) 155.0
    C10 H10 O1 1_455 0.95 2.65 3.564(2) 162.8
    C12 H12 O2 7_665 0.95 2.37 3.294(2) 164.2
_iucr_refine_instructions_details
;
TITL ba336_s in Pbcn
CELL  0.71073   13.3797   15.7975   12.9998    90.000    90.000    90.000
ZERR  8           0.0004    0.0005    0.0004     0.000     0.000     0.000
LATT   1
SYMM     0.50000 - X ,    0.50000 - Y ,    0.50000 + Z
SYMM     0.50000 + X ,    0.50000 - Y ,            - Z
SYMM             - X ,              Y ,    0.50000 - Z
SFAC  C  H Cl  N  O
UNIT    96  128   8  40  24
ACTA
BOND $H
CONF
HTAB
TEMP -73
OMIT 0   0   2
EQIV $1 -x+1, y, -z+1/2
EQIV $2 x-1/2, y+1/2, -z+1/2
EQIV $3 1/2+x,1/2-y,-z
EQIV $4 1/2-x,-1/2+y,z
EQIV $5 1/2-x,1/2+y,z
HTAB N4 O90_$1
HTAB N4 Cl1
HTAB N5 Cl1
HTAB O90 O1_$2
HTAB O90 Cl1
HTAB C5 Cl1_$3
HTAB C9 Cl1_$4
HTAB C12 O2_$5
MPLA C1 C2 C3 C4 C5 C6 N1 N2 N4 O1 O2
MPLA C1 C2 C3 C4 N1 N2
MPLA N5 C8 C9 C10 C11 C12
L.S. 10
FMAP 2
PLAN -5
WGHT    0.054900    0.771200
FVAR       0.08994
O1    5    0.756123   -0.027756    0.130358    11.00000    0.01820    0.03401 =
         0.04064    0.00337    0.00017    0.00429
O2    5    0.433772   -0.118005    0.124253    11.00000    0.02454    0.02044 =
         0.03972   -0.00145    0.00061   -0.00109
N1    4    0.633823    0.072205    0.126031    11.00000    0.01620    0.02373 =
         0.02673    0.00235    0.00068   -0.00090
N2    4    0.595103   -0.072278    0.132273    11.00000    0.01986    0.02018 =
         0.02710    0.00064    0.00042    0.00375
N3    4    0.363655    0.057545    0.119998    11.00000    0.01895    0.02299 =
         0.01839   -0.00134    0.00065    0.00153
N4    4    0.510743    0.174873    0.118751    11.00000    0.02052    0.02087 =
         0.03664    0.00013    0.00046   -0.00109
H741  2    0.550072    0.214767    0.123016    11.00000    0.02618
H742  2    0.443206    0.190588    0.119404    11.00000    0.03969
N5    4    0.180694    0.133747    0.110072    11.00000    0.01932    0.02038 =
         0.03418   -0.00065   -0.00087   -0.00079
H751  2    0.235173    0.166636    0.112293    11.00000    0.03446
C1    1    0.461181    0.029870    0.122602    11.00000    0.01834    0.02104 =
         0.01868    0.00049   -0.00013    0.00123
C2    1    0.534509    0.093748    0.122517    11.00000    0.01854    0.02502 =
         0.01696    0.00098    0.00049    0.00261
C3    1    0.666683   -0.011102    0.129459    11.00000    0.02189    0.02796 =
         0.01738    0.00186    0.00047    0.00354
C4    1    0.490997   -0.057503    0.125894    11.00000    0.02069    0.02243 =
         0.01828   -0.00011    0.00016    0.00208
C5    1    0.710135    0.139489    0.126043    11.00000    0.01919    0.02636 =
         0.05751    0.00575    0.00260   -0.00360
AFIX 137
H5A   2    0.705047    0.172309    0.062286    11.00000   -1.50000
H5B   2    0.776741    0.113972    0.130728    11.00000   -1.50000
H5C   2    0.699356    0.176924    0.185123    11.00000   -1.50000
AFIX   0
C6    1    0.629443   -0.160460    0.139658    11.00000    0.02628    0.02196 =
         0.05051   -0.00127   -0.00186    0.00582
AFIX 137
H6A   2    0.659269   -0.177669    0.074058    11.00000   -1.50000
H6B   2    0.572519   -0.197290    0.155387    11.00000   -1.50000
H6C   2    0.679435   -0.165208    0.194451    11.00000   -1.50000
AFIX   0
C7    1    0.285822    0.009232    0.121899    11.00000    0.02180    0.02268 =
         0.02438   -0.00095   -0.00014    0.00204
AFIX  43
H7    2    0.292536   -0.050552    0.125729    11.00000   -1.20000
AFIX   0
C8    1    0.187344    0.048713    0.118020    11.00000    0.02127    0.02203 =
         0.02288   -0.00204   -0.00179    0.00105
C9    1    0.098398    0.002620    0.121491    11.00000    0.02523    0.02199 =
         0.03699   -0.00045   -0.00107   -0.00160
AFIX  43
H9    2    0.100082   -0.057195    0.128833    11.00000   -1.20000
AFIX   0
C10   1    0.008101    0.044226    0.114226    11.00000    0.02100    0.03315 =
         0.04552   -0.00272    0.00046   -0.00498
AFIX  43
H10   2   -0.052541    0.013038    0.117143    11.00000   -1.20000
AFIX   0
C11   1    0.005519    0.131482    0.102669    11.00000    0.02024    0.02977 =
         0.06025   -0.00053   -0.00067    0.00475
AFIX  43
H11   2   -0.056386    0.160270    0.095109    11.00000   -1.20000
AFIX   0
C12   1    0.094078    0.175578    0.102345    11.00000    0.02598    0.02185 =
         0.04670   -0.00060    0.00113    0.00328
AFIX  43
H12   2    0.093781    0.235531    0.096656    11.00000   -1.20000
AFIX   0
CL1   3    0.315715    0.287288    0.116375    11.00000    0.02540    0.01958 =
         0.05349   -0.00152   -0.00323    0.00017
O90   5    0.398289    0.338067    0.340149    11.00000    0.04659    0.03762 =
         0.05753   -0.00155   -0.00312    0.01717
H901  2    0.349829    0.373119    0.359343    11.00000    0.06278
H902  2    0.393256    0.326071    0.278819    11.00000    0.08239
HKLF 4
REM  ba336_s in Pbcn
REM R1 =  0.0424 for   2327 Fo > 4sig(Fo)  and  0.0743 for all   3415 data
REM    212 parameters refined using      0 restraints
END
WGHT      0.0551      0.8599
REM Highest difference peak  0.338,  deepest hole -0.218,  1-sigma level  0.050
Q1    1   0.4792 -0.0092  0.1316  11.00000  0.05    0.34
Q2    1   0.2376  0.0312  0.1304  11.00000  0.05    0.28
Q3    1   0.4978  0.0588  0.1257  11.00000  0.05    0.27
Q4    1   0.1398  0.0288  0.1358  11.00000  0.05    0.26
Q5    1   0.5870  0.0792  0.1242  11.00000  0.05    0.25
;
data_global
_journal_date_recd_electronic     2011-08-12
_journal_date_accepted     2011-08-16
_journal_name_full     'Acta Crystallographica, Section E'
_journal_year     2011
_journal_volume     67
_journal_issue      9
_journal_page_first     o2436
_journal_page_last     o2437
_journal_paper_category     QO
_journal_coeditor_code     DN2714
_publ_contact_author_name     'Dr Richard Betz'
_publ_contact_author_address
;
Department of Chemistry
Nelson Mandela Metropolitan University
Summerstrand Campus (South)
University Way
Summerstrand
PO Box 77000
Port Elizabeth 6031
South Africa
;
_publ_contact_author_email     'richard.betz@webmail.co.za'
_publ_contact_author_fax     '+27-41-504-4236'
_publ_contact_author_phone     '+27-41-504-4285'
_publ_section_title
;\
2-[(<i>E</i>)-(6-Amino-1,3-dimethyl-2,4-dioxo-1,2,3,4-tetrahydropyrimidin-5-\
yl)iminomethyl]pyridinium chloride monohydrate
;
loop_
    _publ_author_name
    _publ_author_address
    'Booysen, Irvin'
;
University of Kwazulu-Natal
School of Chemistry
Private Bag X01
Scottsville 3209
Pietermaritzburg
South Africa
;
    'Ismail, Muhammed'
;
University of Kwazulu-Natal
School of Chemistry
Private Bag X01
Scottsville 3209
Pietermaritzburg
South Africa
;
    'Gerber, Thomas'
;
Nelson Mandela Metropolitan University
Summerstrand Campus
Department of Chemistry
University Way
Summerstrand
PO Box 77000
Port Elizabeth 6031
South Africa
;
    'Hosten, Eric'
;
Nelson Mandela Metropolitan University
Summerstrand Campus
Department of Chemistry
University Way
Summerstrand
PO Box 77000
Port Elizabeth 6031
South Africa
;
    'Betz, Richard'
;
Nelson Mandela Metropolitan University
Summerstrand Campus
Department of Chemistry
University Way
Summerstrand
PO Box 77000
Port Elizabeth 6031
South Africa
;
