# Supplementary material for: 2-[(E)-(6-Amino-1,3-dimethyl-2,4-dioxo-1,2,3,4-tetra­hydro­pyrimidin-5-yl)imino­meth­yl]pyridinium chloride monohydrate
Source: Acta Crystallogr Sect E Struct Rep Online. 2011 Aug 27;67(Pt 9):o2436–7. doi: 10.1107/S1600536811033307 (PMC3200829; doi:10.1107/S1600536811033307)
Supplement: Supplementary file 3 [file e-67-o2436-Isup3.hkl]

# 
# h,k,l, Fc-squared, Fo-squared, sigma(Fo-squared) and status flag 
# 
data_I
_shelx_title ' ba336_s in Pbcn' 
_shelx_refln_list_code          4 
_shelx_F_calc_maximum      350.27 
_exptl_crystal_F_000      1312.00 
_reflns_d_resolution_high  0.7496 
 
loop_ 
 _symmetry_equiv_pos_as_xyz 
 'x, y, z' 
 '-x+1/2, -y+1/2, z+1/2' 
 'x+1/2, -y+1/2, -z' 
 '-x, y, -z+1/2' 
 '-x, -y, -z' 
 'x-1/2, y-1/2, -z-1/2' 
 '-x-1/2, y-1/2, z' 
 'x, -y, z-1/2' 
 
_cell_length_a    13.3797 
_cell_length_b    15.7975 
_cell_length_c    12.9998 
_cell_angle_alpha  90.000 
_cell_angle_beta   90.000 
_cell_angle_gamma  90.000 
 
_shelx_F_squared_multiplier     1.000 
 
loop_ 
 _refln_index_h 
 _refln_index_k 
 _refln_index_l 
 _refln_F_squared_calc 
 _refln_F_squared_meas 
 _refln_F_squared_sigma 
 _refln_observed_status 
   2   0   0     1080.41      923.62     13.91 o 
   4   0   0       37.07       42.63      9.85 o 
   6   0   0     6971.98     6801.16     76.46 o 
   8   0   0       18.17       18.09     17.79 o 
  10   0   0     7555.26     7487.32    141.56 o 
  12   0   0      986.28      926.63     40.64 o 
  14   0   0      676.99      684.68     38.91 o 
  16   0   0     1380.43     1346.34     87.78 o 
   1   1   0    19598.97    19082.47    632.62 o 
   3   1   0        5.69        9.50      6.15 o 
   5   1   0      130.12      133.88      7.51 o 
   7   1   0      822.27      989.79     19.76 o 
   9   1   0      172.36      130.13     14.04 o 
  11   1   0     7649.86     7433.28     88.82 o 
  13   1   0       35.18       33.83     16.86 o 
  15   1   0      281.42      296.89     26.89 o 
  17   1   0      921.02      977.17     58.26 o 
   0   2   0    38180.86    38139.81    642.03 o 
   2   2   0      986.01     1012.18     15.97 o 
   4   2   0     2933.17     3385.51     28.51 o 
   6   2   0     1503.71     1469.45     18.39 o 
   8   2   0     7297.92     7499.64     85.55 o 
  10   2   0     1872.74     1926.49     33.53 o 
  12   2   0       11.93        6.59     15.32 o 
  14   2   0      287.73      345.55     23.38 o 
  16   2   0      545.65      592.70     45.84 o 
   1   3   0     3285.55     3358.46     24.72 o 
   3   3   0    17959.83    17196.81    122.08 o 
   5   3   0      488.39      469.23     13.72 o 
   7   3   0       14.30       44.64      9.61 o 
   9   3   0      863.46      859.10     24.08 o 
  11   3   0     1955.06     1887.29     35.59 o 
  13   3   0      646.64      576.78     25.43 o 
  15   3   0      496.58      512.88     30.75 o 
  17   3   0        7.32       15.46     40.64 o 
   0   4   0      498.68      535.09     16.21 o 
   2   4   0    15683.84    16910.18    124.78 o 
   4   4   0     1049.61      981.50     16.94 o 
   6   4   0      317.78      297.18     17.49 o 
   8   4   0      148.55      108.01     12.12 o 
  10   4   0       83.48       96.36     13.95 o 
  12   4   0      152.40      153.88     17.39 o 
  14   4   0     1480.68     1475.70     63.42 o 
  16   4   0        4.38       51.53     49.45 o 
   1   5   0    12732.62    13364.06     90.88 o 
   3   5   0     5253.34     5809.26     45.41 o 
   5   5   0     5818.24     6895.10     67.37 o 
   7   5   0     3017.78     3066.72     40.11 o 
   9   5   0       47.47       43.85     13.47 o 
  11   5   0     1081.35     1049.69     29.55 o 
  13   5   0      869.70      828.74     33.01 o 
  15   5   0       45.72       33.38     25.19 o 
  17   5   0        0.15      -30.40     37.96 o 
   0   6   0    18459.24    19308.21    229.34 o 
   2   6   0     1493.17     1369.90     16.86 o 
   4   6   0      349.53      497.79     30.69 o 
   6   6   0      829.26      792.61     18.96 o 
   8   6   0      188.71      153.50     14.08 o 
  10   6   0      973.95      828.63     30.09 o 
  12   6   0      263.11      190.80     18.48 o 
  14   6   0       41.51       -5.51     23.97 o 
  16   6   0      198.87      226.41     28.95 o 
   1   7   0     5198.26     5866.85     46.49 o 
   3   7   0     6896.57     6411.81     63.19 o 
   5   7   0    16779.60    17939.74    164.88 o 
   7   7   0     3542.01     3391.66     44.30 o 
   9   7   0     3246.39     3047.55     42.57 o 
  11   7   0      217.76      276.92     21.59 o 
  13   7   0      777.83      742.55     35.30 o 
  15   7   0      178.92      181.93     28.28 o 
   0   8   0     3174.37     3434.03     50.46 o 
   2   8   0     1889.80     2293.43     29.71 o 
   4   8   0     2104.62     2328.77     30.08 o 
   6   8   0     1506.27     1391.14     29.12 o 
   8   8   0     3655.03     3600.97     53.15 o 
  10   8   0      511.31      517.75     28.05 o 
  12   8   0        1.43        5.69     22.90 o 
  14   8   0       13.04       26.78     25.19 o 
  16   8   0      277.55      344.54     35.93 o 
   1   9   0     1478.35     1574.92     24.40 o 
   3   9   0     2896.27     2715.68     37.64 o 
   5   9   0     2150.92     2085.43     32.69 o 
   7   9   0     4417.05     4374.11     54.74 o 
   9   9   0      278.61      297.34     20.95 o 
  11   9   0      450.10      460.67     25.70 o 
  13   9   0      239.21      218.35     27.35 o 
  15   9   0      395.67      409.02     51.82 o 
   0  10   0      682.11      851.17     26.88 o 
   2  10   0      677.27      653.23     20.97 o 
   4  10   0        0.71       12.43     13.36 o 
   6  10   0      180.07      194.87     16.79 o 
   8  10   0     4532.08     4568.58    122.72 o 
  10  10   0       83.20       93.10     17.83 o 
  12  10   0        5.30      -23.85     23.85 o 
  14  10   0      872.95      975.41     43.17 o 
   1  11   0     1593.31     1751.75     31.50 o 
   3  11   0      445.69      442.67     18.29 o 
   5  11   0    10553.30    10265.90    116.32 o 
   7  11   0      394.72      338.26     19.23 o 
   9  11   0      421.73      469.81     31.23 o 
  11  11   0     1845.29     1692.31     45.16 o 
  13  11   0       95.61       90.39     26.55 o 
  15  11   0       17.61       42.65     28.87 o 
   0  12   0     1231.30     1032.69     31.88 o 
   2  12   0     1661.61     1690.15     32.38 o 
   4  12   0     3603.71     3484.40     49.25 o 
   6  12   0     4428.43     4197.40     57.30 o 
   8  12   0     4171.73     3776.97     54.30 o 
  10  12   0        2.97       -9.49     23.15 o 
  12  12   0      342.79      385.47     31.64 o 
  14  12   0      108.47       56.26     32.49 o 
   1  13   0        2.71      -11.22     14.26 o 
   3  13   0     1181.27     1093.96     28.99 o 
   5  13   0      719.89      815.00     27.67 o 
   7  13   0      775.70      732.25     27.12 o 
   9  13   0      575.19      560.09     30.71 o 
  11  13   0       18.78       39.87     26.55 o 
  13  13   0       14.45       22.79     28.55 o 
   0  14   0     3213.11     2938.58     65.12 o 
   2  14   0     3907.25     3749.24     47.86 o 
   4  14   0     1929.82     1882.06     36.40 o 
   6  14   0     1417.28     1475.74     36.16 o 
   8  14   0     1377.85     1409.93     42.92 o 
  10  14   0     1183.42     1148.94     42.51 o 
  12  14   0        3.13        0.59     26.34 o 
   1  15   0       42.72       20.30     16.47 o 
   3  15   0      291.19      218.01     18.17 o 
   5  15   0     1139.44     1078.37     31.17 o 
   7  15   0      111.65      116.36     24.92 o 
   9  15   0      698.22      690.12     34.36 o 
  11  15   0      215.29      277.19     31.64 o 
   0  16   0        0.66        6.80     27.10 o 
   2  16   0      636.20      679.09     33.24 o 
   4  16   0      200.83      172.03     18.10 o 
   6  16   0       78.39       78.62     25.96 o 
   8  16   0      577.93      606.22     32.84 o 
  10  16   0      252.53      268.92     30.38 o 
   1  17   0      288.05      313.83     23.60 o 
   3  17   0      429.97      392.53     21.83 o 
   5  17   0     1223.32     1290.07     38.72 o 
   7  17   0       99.85      129.01     27.47 o 
   9  17   0       64.07       39.67     27.81 o 
   0  18   0     1485.63     1416.27     97.05 o 
   2  18   0       30.72      -20.49     25.19 o 
   4  18   0      657.32      701.00     55.32 o 
   6  18   0      120.18      129.58     31.41 o 
   8  18   0        0.13       -7.85     27.47 o 
   1  19   0      246.99      212.28     35.40 o 
   3  19   0      492.18      526.71     33.27 o 
   5  19   0      117.90       76.70     24.22 o 
   7  19   0      458.01      551.53     30.61 o 
   0  20   0      228.78      348.64     55.63 o 
   2  20   0      111.00       98.81     35.33 o 
   4  20   0        0.01      -31.06     32.77 o 
   1  21   0      152.79       98.13     37.15 o 
   1   1   1      292.06      328.55      5.09 o 
   2   1   1      561.90      495.65      5.76 o 
   3   1   1     3620.36     4026.25     22.82 o 
   4   1   1     7686.97     7920.56     42.41 o 
   5   1   1     3452.40     3655.20     21.85 o 
   6   1   1      312.35      392.40      8.32 o 
   7   1   1        0.17        3.89      6.90 o 
   8   1   1      323.80      260.64      9.50 o 
   9   1   1        0.39       -3.84      9.88 o 
  10   1   1      850.55      861.42     18.06 o 
  11   1   1       19.42       23.83     10.61 o 
  12   1   1       41.41       33.00     11.18 o 
  13   1   1      798.53      787.51     19.75 o 
  14   1   1      508.74      513.66     16.37 o 
  15   1   1        7.29       15.01     16.46 o 
  16   1   1      178.36      172.27     22.29 o 
  17   1   1        4.62       31.14     28.32 o 
   0   2   1     1473.95     1167.94     10.71 o 
   1   2   1     2072.16     1948.75     11.87 o 
   2   2   1      123.39      106.65      3.62 o 
   3   2   1     1440.82     1528.16     11.41 o 
   4   2   1     8124.90     8401.77     44.27 o 
   5   2   1     2878.79     3014.21     18.72 o 
   6   2   1     7525.28     8636.33     53.82 o 
   7   2   1     3698.21     3641.97     29.87 o 
   8   2   1      474.97      478.93     12.48 o 
   9   2   1        1.02        4.41      9.15 o 
  10   2   1        1.85       24.57      9.74 o 
  11   2   1        4.84        2.91     10.78 o 
  12   2   1      432.05      354.99     13.75 o 
  13   2   1      580.06      528.01     16.53 o 
  14   2   1      184.89      197.06     15.71 o 
  15   2   1       12.54       18.01     16.43 o 
  16   2   1       49.02       25.64     21.12 o 
  17   2   1       41.89       11.78     28.58 o 
   1   3   1     5007.68     5057.42     27.21 o 
   2   3   1     5658.41     5748.33     31.07 o 
   3   3   1        4.35        6.58      5.13 o 
   4   3   1     5475.82     5421.59     29.80 o 
   5   3   1     5636.70     5935.36     32.52 o 
   6   3   1     7172.29     7643.48     47.19 o 
   7   3   1      741.71      919.73     15.05 o 
   8   3   1      762.07      891.27     14.76 o 
   9   3   1      201.29      196.94     10.23 o 
  10   3   1      544.24      511.24     15.17 o 
  11   3   1     7241.19     6897.95     59.15 o 
  12   3   1      793.91      753.93     18.85 o 
  13   3   1        3.47       -5.50     12.21 o 
  14   3   1      185.12      170.17     15.32 o 
  15   3   1       58.61       45.13     17.37 o 
  16   3   1        8.52      -20.78     20.78 o 
  17   3   1      673.87      781.48     37.19 o 
   0   4   1     7939.89     8748.11     65.13 o 
   1   4   1     6901.03     7155.60     39.29 o 
   2   4   1     1914.63     1957.14     18.50 o 
   3   4   1     7003.86     7113.94     36.71 o 
   4   4   1     9073.56     9391.99     49.04 o 
   5   4   1        0.61        8.21      7.81 o 
   6   4   1     4420.00     4818.31     33.14 o 
   7   4   1     3539.65     3744.10     30.19 o 
   8   4   1      533.33      459.88     11.83 o 
   9   4   1      606.88      570.59     14.45 o 
  10   4   1      102.05       83.55     10.37 o 
  11   4   1        3.45        7.39     10.88 o 
  12   4   1     1808.70     1568.45     24.07 o 
  13   4   1      466.24      444.12     15.58 o 
  14   4   1      192.86      174.66     15.72 o 
  15   4   1      271.18      275.18     19.16 o 
  16   4   1      393.03      424.38     25.95 o 
  17   4   1      163.87      171.85     30.10 o 
   1   5   1       36.62       74.73      5.22 o 
   2   5   1     9297.97     9561.97     49.89 o 
   3   5   1     4056.79     4253.72     24.35 o 
   4   5   1        5.38       25.93      5.67 o 
   5   5   1      177.69      236.55      7.19 o 
   6   5   1      714.74      772.27     13.32 o 
   7   5   1      122.38      126.39      8.26 o 
   8   5   1      416.39      421.99     13.61 o 
   9   5   1     1744.94     1830.52     21.99 o 
  10   5   1      634.95      599.70     15.27 o 
  11   5   1     1765.77     1647.41     24.08 o 
  12   5   1      347.82      347.48     13.83 o 
  13   5   1      169.15      140.37     15.01 o 
  14   5   1       17.54        7.46     14.41 o 
  15   5   1       54.13       39.57     17.43 o 
  16   5   1       22.41      -15.53     21.74 o 
  17   5   1       37.83       15.22     34.44 o 
   0   6   1     1554.37     1474.60     16.07 o 
   1   6   1      198.95      311.56     12.72 o 
   2   6   1     9966.23    10153.11     51.71 o 
   3   6   1     1253.83     1276.07     15.36 o 
   4   6   1     2221.25     2303.29     19.69 o 
   5   6   1     6156.93     6409.52     40.64 o 
   6   6   1     1352.16     1259.49     17.29 o 
   7   6   1     2682.24     2632.12     24.50 o 
   8   6   1      404.93      347.79     11.46 o 
   9   6   1     1108.66     1081.98     18.63 o 
  10   6   1      845.63      843.50     18.11 o 
  11   6   1      160.69      177.35     12.16 o 
  12   6   1      692.80      623.66     17.83 o 
  13   6   1      581.00      519.57     18.24 o 
  14   6   1      946.71      893.69     28.28 o 
  15   6   1      309.50      319.40     20.50 o 
  16   6   1      139.54      154.51     23.82 o 
  17   6   1      264.00      277.45     31.81 o 
   1   7   1      855.69      822.28     13.17 o 
   2   7   1      971.09     1032.30     15.61 o 
   3   7   1       95.62      121.24      8.43 o 
   4   7   1      127.13      164.69      8.76 o 
   5   7   1       97.22       98.69      8.28 o 
   6   7   1      197.24      214.56      9.13 o 
   7   7   1      351.87      305.47     10.06 o 
   8   7   1     1050.83     1019.58     17.48 o 
   9   7   1        1.60       -9.67      9.67 o 
  10   7   1       17.74       42.20     12.35 o 
  11   7   1      109.54       79.00     11.72 o 
  12   7   1      637.41      537.80     18.41 o 
  13   7   1       33.56       39.44     14.59 o 
  14   7   1      524.14      530.15     21.95 o 
  15   7   1        8.87        7.56     18.67 o 
  16   7   1       32.87       19.19     22.38 o 
   0   8   1     2515.44     2641.05     29.50 o 
   1   8   1    16967.79    17823.57    131.21 o 
   2   8   1       21.00       21.38      8.49 o 
   3   8   1      120.73      158.85      8.30 o 
   4   8   1      779.66      798.20     14.13 o 
   5   8   1       80.52       51.36      8.84 o 
   6   8   1     2804.55     2642.28     24.87 o 
   7   8   1     1711.62     1669.96     20.80 o 
   8   8   1     4333.58     4288.35     38.07 o 
   9   8   1        3.75      -10.38     10.38 o 
  10   8   1     1863.59     1660.39     39.77 o 
  11   8   1       12.86        2.18     13.07 o 
  12   8   1       39.84       47.68     14.25 o 
  13   8   1      540.07      460.17     21.06 o 
  14   8   1        9.60       19.50     17.71 o 
  15   8   1      942.17      988.18     30.92 o 
  16   8   1       92.44      124.62     24.53 o 
   1   9   1     1503.05     1606.00     16.49 o 
   2   9   1      807.74      842.37     15.63 o 
   3   9   1      406.68      468.25     12.07 o 
   4   9   1     1762.16     1646.88     19.06 o 
   5   9   1     1719.30     1789.77     21.53 o 
   6   9   1      584.17      564.63     14.36 o 
   7   9   1     1819.02     1782.14     23.30 o 
   8   9   1      795.16      732.45     16.48 o 
   9   9   1      624.29      622.22     16.11 o 
  10   9   1     1260.89     1137.07     22.85 o 
  11   9   1      431.09      382.14     16.83 o 
  12   9   1      420.18      353.98     17.33 o 
  13   9   1       57.72       29.28     17.04 o 
  14   9   1        2.26      -12.46     17.95 o 
  15   9   1      294.18      339.10     22.53 o 
  16   9   1        2.27       -0.21     23.32 o 
   0  10   1      766.31      623.44     30.87 o 
   1  10   1      285.65      195.48      9.03 o 
   2  10   1      824.26      744.65     14.82 o 
   3  10   1     1279.71     1245.46     18.56 o 
   4  10   1       11.40       10.21      9.45 o 
   5  10   1      327.74      291.17     11.32 o 
   6  10   1      103.67      120.12     10.87 o 
   7  10   1      227.80      194.80     11.61 o 
   8  10   1      132.54      133.65     17.37 o 
   9  10   1     3308.94     3216.82     34.19 o 
  10  10   1      613.62      534.97     18.44 o 
  11  10   1        5.11       -8.41     13.99 o 
  12  10   1      206.76      187.77     18.98 o 
  13  10   1       32.57       12.07     17.85 o 
  14  10   1       10.75      -12.63     18.47 o 
  15  10   1       77.45       25.12     19.91 o 
   1  11   1        1.06        3.03      8.83 o 
   2  11   1      527.65      501.63     13.17 o 
   3  11   1      240.89      232.15     11.55 o 
   4  11   1     2324.60     2272.22     26.12 o 
   5  11   1     1616.31     1622.53     22.66 o 
   6  11   1      910.97      840.64     18.93 o 
   7  11   1      289.12      296.37     13.18 o 
   8  11   1      185.68      158.21     12.35 o 
   9  11   1        1.75       23.84     13.49 o 
  10  11   1      113.06       96.31     14.87 o 
  11  11   1      241.21      202.28     18.20 o 
  12  11   1      972.43     1047.01     29.05 o 
  13  11   1      385.93      394.82     22.18 o 
  14  11   1       14.31        3.17     18.96 o 
  15  11   1      160.08      165.87     21.86 o 
   0  12   1       33.33       24.10     13.58 o 
   1  12   1      405.01      422.55     11.91 o 
   2  12   1     1469.58     1338.51     19.87 o 
   3  12   1      867.08      872.16     18.92 o 
   4  12   1       85.22       84.97     11.66 o 
   5  12   1       44.21       51.72     11.84 o 
   6  12   1        4.71       16.15     11.45 o 
   7  12   1        1.34       28.39     11.93 o 
   8  12   1       33.68       73.82     14.41 o 
   9  12   1        1.03        6.36     14.73 o 
  10  12   1      584.55      505.76     21.65 o 
  11  12   1        2.64       -7.98     17.73 o 
  12  12   1        0.04       -9.42     18.23 o 
  13  12   1        1.07       -4.21     19.13 o 
  14  12   1      131.94      148.48     21.60 o 
   1  13   1      357.43      307.99     12.41 o 
   2  13   1      500.89      549.22     15.23 o 
   3  13   1     4598.85     4467.92     39.77 o 
   4  13   1        0.52      -11.76     11.76 o 
   5  13   1      210.32      203.76     14.80 o 
   6  13   1       69.18       77.23     14.31 o 
   7  13   1       75.93       96.08     14.93 o 
   8  13   1       24.65       20.92     14.35 o 
   9  13   1      523.85      510.76     20.94 o 
  10  13   1      111.17       93.14     18.05 o 
  11  13   1        0.71      -17.80     17.80 o 
  12  13   1      316.50      327.81     22.24 o 
  13  13   1      109.30       93.74     25.06 o 
  14  13   1        4.16       12.55     28.72 o 
   0  14   1      278.55      232.40     16.63 o 
   1  14   1      288.17      302.76     13.17 o 
   2  14   1      692.68      719.52     18.53 o 
   3  14   1       42.99       40.37     11.98 o 
   4  14   1      585.09      524.87     15.38 o 
   5  14   1      188.48      172.82     13.19 o 
   6  14   1       94.49      108.54     14.78 o 
   7  14   1      304.61      298.59     16.56 o 
   8  14   1      286.49      328.68     19.31 o 
   9  14   1       58.26       41.96     17.59 o 
  10  14   1        4.49       18.11     17.54 o 
  11  14   1       51.94       81.66     19.72 o 
  12  14   1       52.50       34.94     20.02 o 
  13  14   1        4.31      -15.72     19.77 o 
   1  15   1      845.22      788.09     18.60 o 
   2  15   1     1400.99     1297.65     20.21 o 
   3  15   1      203.06      199.21     13.27 o 
   4  15   1      515.57      574.63     16.28 o 
   5  15   1     1268.54     1141.42     32.91 o 
   6  15   1      943.16      970.25     24.57 o 
   7  15   1      715.03      719.58     22.36 o 
   8  15   1        3.52        0.14     17.52 o 
   9  15   1       17.79       15.82     17.90 o 
  10  15   1      761.39      837.78     28.49 o 
  11  15   1      362.37      424.82     23.43 o 
  12  15   1      610.70      718.57     26.98 o 
   0  16   1      146.77      109.40     19.84 o 
   1  16   1      255.16      259.70     14.13 o 
   2  16   1        9.32       21.78     12.58 o 
   3  16   1       14.24       17.05     12.79 o 
   4  16   1        1.25      -13.31     13.31 o 
   5  16   1      475.14      444.66     17.48 o 
   6  16   1      210.54      228.51     17.62 o 
   7  16   1        5.46       18.25     17.57 o 
   8  16   1       80.41       57.20     18.53 o 
   9  16   1       47.14       36.96     18.73 o 
  10  16   1       57.04       76.50     19.89 o 
  11  16   1      107.09       65.29     21.03 o 
   1  17   1      218.51      220.43     14.63 o 
   2  17   1      150.64      168.75     15.39 o 
   3  17   1       53.48       60.02     15.24 o 
   4  17   1      614.72      632.02     19.59 o 
   5  17   1        6.60       15.42     16.14 o 
   6  17   1        0.09       14.16     16.70 o 
   7  17   1       27.42       21.84     17.32 o 
   8  17   1       68.16       60.55     19.65 o 
   9  17   1      237.97      265.35     21.80 o 
  10  17   1        9.73        1.16     20.36 o 
   0  18   1      522.90      455.81     40.70 o 
   1  18   1      719.75      701.77     22.41 o 
   2  18   1      388.04      411.97     18.17 o 
   3  18   1       62.31       38.54     16.61 o 
   4  18   1       61.00       47.82     17.08 o 
   5  18   1       82.47       88.78     17.53 o 
   6  18   1      184.53      172.75     18.72 o 
   7  18   1      209.64      255.61     19.98 o 
   8  18   1        0.13        9.78     17.75 o 
   9  18   1      614.02      581.81     23.77 o 
   1  19   1       64.18       34.22     26.17 o 
   2  19   1       41.13       58.96     19.84 o 
   3  19   1       97.64      102.50     19.13 o 
   4  19   1      591.52      632.73     24.61 o 
   5  19   1      207.90      228.14     19.21 o 
   6  19   1       94.65      133.12     17.91 o 
   7  19   1      159.40      178.73     19.43 o 
   0  20   1     2082.69     2396.89     69.92 o 
   1  20   1      104.00       97.16     24.84 o 
   2  20   1        0.13      -21.42     21.42 o 
   3  20   1       33.96       31.80     21.54 o 
   4  20   1        0.37       -2.32     19.31 o 
   5  20   1        0.08       -4.94     20.27 o 
   1   0   2     4785.27     5408.29     46.92 o 
   2   0   2       50.55       48.13      4.97 o 
   3   0   2        4.69        1.75      6.37 o 
   4   0   2      924.61      895.26     12.75 o 
   5   0   2      364.15      435.78     15.95 o 
   6   0   2      965.95      888.69     18.59 o 
   7   0   2    21725.45    23074.85    216.71 o 
   8   0   2      126.44      127.75     10.66 o 
   9   0   2    11918.18    11560.05    128.03 o 
  10   0   2       33.87       36.71     13.80 o 
  11   0   2      196.37      207.70     18.02 o 
  12   0   2       39.45       29.56     15.98 o 
  13   0   2      351.50      329.83     20.10 o 
  14   0   2        0.04       20.43     23.62 o 
  15   0   2      604.63      608.26     32.18 o 
  16   0   2       25.21       41.59     25.94 o 
  17   0   2      639.79      658.93     62.43 o 
   1   1   2      212.89      181.80      4.51 o 
   2   1   2    21095.86    21225.61    122.05 o 
   3   1   2        0.44        0.25      3.93 o 
   4   1   2     6755.41     6867.75     37.39 o 
   5   1   2      253.79      238.57      5.60 o 
   6   1   2      749.48      955.14     11.50 o 
   7   1   2       15.15        6.49      6.55 o 
   8   1   2      129.41      114.67      8.18 o 
   9   1   2        2.47       10.56      8.59 o 
  10   1   2     1126.45     1199.69     20.23 o 
  11   1   2       74.88       81.73     11.04 o 
  12   1   2     4980.69     4976.20     46.24 o 
  13   1   2        0.28        6.61     11.43 o 
  14   1   2      110.27       92.74     17.17 o 
  15   1   2        3.23      -15.12     17.19 o 
  16   1   2        1.72       -0.80     18.34 o 
  17   1   2        6.73       27.91     28.24 o 
   0   2   2        1.74        1.40      2.30 o 
   1   2   2     3878.46     4158.43     25.56 o 
   2   2   2      121.20      123.69      7.89 o 
   3   2   2     7024.90     7804.04     44.59 o 
   4   2   2       36.49       38.43      5.43 o 
   5   2   2     1379.53     1450.83     11.83 o 
   6   2   2       15.23       14.63      6.36 o 
   7   2   2      173.97      101.93      6.77 o 
   8   2   2       50.96       61.99      8.62 o 
   9   2   2     1029.08     1019.38     27.22 o 
  10   2   2        0.45        2.88     10.34 o 
  11   2   2     2801.32     2971.36     31.94 o 
  12   2   2       35.42       18.94     11.02 o 
  13   2   2     1593.93     1530.78     27.09 o 
  14   2   2       14.30        5.84     13.95 o 
  15   2   2     1776.40     1783.63     47.60 o 
  16   2   2        0.99      -16.76     22.45 o 
  17   2   2       70.93       64.64     29.17 o 
   1   3   2        0.33        3.64      4.31 o 
   2   3   2     4121.16     4174.18     24.10 o 
   3   3   2       52.31       58.39      5.09 o 
   4   3   2    15215.52    15503.14     79.95 o 
   5   3   2      382.15      341.91      6.98 o 
   6   3   2    10982.55    11891.82     75.41 o 
   7   3   2        0.36       15.36      9.07 o 
   8   3   2      481.63      454.28     15.78 o 
   9   3   2       41.70       46.47     10.71 o 
  10   3   2     1497.03     1546.54     26.18 o 
  11   3   2        0.78       26.40     10.61 o 
  12   3   2      363.03      412.90     14.27 o 
  13   3   2        0.25       13.79     14.65 o 
  14   3   2      152.21      153.60     15.88 o 
  15   3   2        4.56        9.62     17.77 o 
  16   3   2      122.73      153.13     30.02 o 
  17   3   2        4.30       36.09     28.53 o 
   0   4   2       76.04       83.97      6.14 o 
   1   4   2     8595.55     8724.82     45.74 o 
   2   4   2        9.21       12.12      5.20 o 
   3   4   2     1096.28     1117.80     10.42 o 
   4   4   2      389.88      428.58      7.84 o 
   5   4   2      600.41      496.32     11.21 o 
   6   4   2       82.49       97.97      6.47 o 
   7   4   2      196.06      154.44      7.37 o 
   8   4   2        2.62       10.84     11.68 o 
   9   4   2      362.13      302.55     16.46 o 
  10   4   2        7.72       -3.22     10.57 o 
  11   4   2     6670.20     6990.08     58.65 o 
  12   4   2       16.60       15.45     10.91 o 
  13   4   2       93.62       60.59     14.33 o 
  14   4   2        4.61       19.10     14.45 o 
  15   4   2       52.15       22.12     21.47 o 
  16   4   2        3.07       15.65     22.32 o 
  17   4   2       72.39       72.45     23.97 o 
   1   5   2        1.01        2.11      4.57 o 
   2   5   2     6137.17     5984.02     31.61 o 
   3   5   2       97.11      105.01      5.73 o 
   4   5   2     1923.10     1877.62     14.90 o 
   5   5   2        1.55       14.68      5.87 o 
   6   5   2       24.93       14.64      7.18 o 
   7   5   2       22.76       31.79      6.59 o 
   8   5   2      129.20       83.15     11.00 o 
   9   5   2       55.74       53.70     10.40 o 
  10   5   2     5970.76     5824.55     49.58 o 
  11   5   2        6.83       25.91     10.71 o 
  12   5   2     1237.13     1111.79     24.10 o 
  13   5   2        7.63      -13.97     13.97 o 
  14   5   2        1.77       -8.06     14.34 o 
  15   5   2        1.71        3.16     20.64 o 
  16   5   2        0.90       10.98     25.70 o 
  17   5   2        0.09        7.92     23.57 o 
   0   6   2      162.45      151.87      7.58 o 
   1   6   2     1142.74     1193.28     10.25 o 
   2   6   2       20.61       34.32      5.19 o 
   3   6   2     1554.37     1810.83     15.44 o 
   4   6   2      191.04      217.97      9.94 o 
   5   6   2     1062.13     1197.03     13.85 o 
   6   6   2       12.75       14.62      8.81 o 
   7   6   2      440.52      457.15     17.86 o 
   8   6   2       12.98       48.78      9.26 o 
   9   6   2      301.64      279.04     11.13 o 
  10   6   2        0.29       -9.86      9.86 o 
  11   6   2      248.86      224.30     12.90 o 
  12   6   2        9.63        6.31     13.64 o 
  13   6   2        0.04        4.61     14.15 o 
  14   6   2        3.66       25.67     15.02 o 
  15   6   2       91.13       92.87     22.00 o 
  16   6   2        3.58       -4.08     22.29 o 
   1   7   2       15.92       16.94      6.01 o 
   2   7   2     4346.75     4588.66     30.44 o 
   3   7   2       45.70       42.95      7.54 o 
   4   7   2        3.78       48.58      7.62 o 
   5   7   2       39.73       49.51      8.24 o 
   6   7   2     2169.98     2131.57     20.97 o 
   7   7   2       74.52       77.25      8.39 o 
   8   7   2      496.47      500.25     12.97 o 
   9   7   2        0.15       -1.45      9.52 o 
  10   7   2      965.03      932.98     19.83 o 
  11   7   2       28.33       28.53     13.79 o 
  12   7   2      500.50      542.96     20.56 o 
  13   7   2        7.37       10.89     14.97 o 
  14   7   2      370.30      361.49     20.99 o 
  15   7   2        8.68      -13.74     21.02 o 
  16   7   2      149.44      116.81     24.12 o 
   0   8   2       20.16       23.01     13.78 o 
   1   8   2        3.44       52.99     10.17 o 
   2   8   2       13.74       17.58      7.56 o 
   3   8   2     4706.69     5264.64     37.10 o 
   4   8   2        1.61       -1.62      9.37 o 
   5   8   2      946.32      941.27     14.89 o 
   6   8   2        0.17       19.03     10.49 o 
   7   8   2     1157.61     1195.53     23.76 o 
   8   8   2        6.32       35.60     11.69 o 
   9   8   2       51.58       64.54     13.89 o 
  10   8   2        8.89       31.09     12.41 o 
  11   8   2       18.64       10.86     13.96 o 
  12   8   2        0.73      -14.17     14.39 o 
  13   8   2       28.47       63.65     18.13 o 
  14   8   2        0.01      -15.44     17.51 o 
  15   8   2       28.02       54.24     22.56 o 
  16   8   2        1.26       -3.58     22.93 o 
   1   9   2       55.63       49.85      8.72 o 
   2   9   2      651.20      525.23     13.98 o 
   3   9   2       36.41       47.12      8.16 o 
   4   9   2     2772.79     2817.74     25.36 o 
   5   9   2        0.00       20.20     10.64 o 
   6   9   2        4.86        5.66     10.85 o 
   7   9   2        3.39        5.12      9.46 o 
   8   9   2      940.51      961.52     19.55 o 
   9   9   2        0.30       -6.54     10.04 o 
  10   9   2      751.00      792.88     34.21 o 
  11   9   2       25.98       24.70     14.17 o 
  12   9   2     1328.44     1437.27     27.59 o 
  13   9   2        3.78       -8.74     17.29 o 
  14   9   2        3.63      -17.87     17.87 o 
  15   9   2        1.86      -17.06     22.32 o 
  16   9   2      454.48      538.15     35.03 o 
   0  10   2       54.38       56.46     13.01 o 
   1  10   2     2004.60     1757.72     20.63 o 
   2  10   2        4.27       12.04      8.02 o 
   3  10   2        8.86        8.96     12.46 o 
   4  10   2       75.62       90.16     12.92 o 
   5  10   2        0.64       -3.70     10.56 o 
   6  10   2       34.41       24.82     14.59 o 
   7  10   2     1265.53     1192.16     25.56 o 
   8  10   2        2.52        0.86     10.49 o 
   9  10   2     2743.38     2663.66     33.96 o 
  10  10   2        6.35        9.20     14.26 o 
  11  10   2       27.82       57.94     15.38 o 
  12  10   2        0.87      -14.95     14.95 o 
  13  10   2       83.81       50.43     18.16 o 
  14  10   2        9.22       39.84     19.03 o 
  15  10   2       74.45        3.70     23.71 o 
   1  11   2       41.08       53.74     13.43 o 
   2  11   2       70.58       70.95     13.79 o 
   3  11   2        0.01      -10.80     15.06 o 
   4  11   2     8831.60     8675.24     69.59 o 
   5  11   2      175.65      181.95     11.47 o 
   6  11   2     2168.48     2267.75     26.63 o 
   7  11   2       24.78       24.56     10.64 o 
   8  11   2      192.58      166.54     14.60 o 
   9  11   2        0.81       -9.26     13.93 o 
  10  11   2      693.85      556.86     19.02 o 
  11  11   2       19.98       29.71     15.21 o 
  12  11   2      285.00      283.87     20.41 o 
  13  11   2        0.86      -17.74     17.74 o 
  14  11   2      598.64      711.60     26.20 o 
  15  11   2        7.10       17.71     24.39 o 
   0  12   2      319.34      301.61     26.46 o 
   1  12   2     7055.99     6997.14     54.00 o 
   2  12   2        4.15       -6.25      9.45 o 
   3  12   2     1825.13     1854.04     22.96 o 
   4  12   2       21.44       32.86     12.07 o 
   5  12   2     1356.12     1278.28     20.67 o 
   6  12   2       68.53       70.77     11.67 o 
   7  12   2     6932.12     6692.43     73.31 o 
   8  12   2        1.08       -6.61     14.09 o 
   9  12   2       92.38      115.72     15.64 o 
  10  12   2       34.24       39.53     15.32 o 
  11  12   2      234.33      169.85     18.79 o 
  12  12   2        2.83       -1.99     17.96 o 
  13  12   2      526.82      595.78     24.29 o 
  14  12   2        8.47       12.20     20.14 o 
   1  13   2        6.01       -2.62     10.56 o 
   2  13   2     2534.50     2508.66     28.86 o 
   3  13   2        4.92       29.31     10.99 o 
   4  13   2      532.72      526.94     14.50 o 
   5  13   2        0.11       -8.18     11.04 o 
   6  13   2      130.38      104.56     14.53 o 
   7  13   2        1.30        8.19     13.85 o 
   8  13   2       19.31        2.96     14.83 o 
   9  13   2        5.50       17.08     14.89 o 
  10  13   2        0.02        9.88     17.40 o 
  11  13   2       12.43       11.63     17.92 o 
  12  13   2      103.34      113.81     19.96 o 
  13  13   2        0.23      -11.94     22.67 o 
   0  14   2        7.41       30.84     15.15 o 
   1  14   2     1064.86     1080.43     19.34 o 
   2  14   2       41.45       62.09     12.35 o 
   3  14   2     2191.26     2147.58     25.85 o 
   4  14   2        0.32       12.43     11.53 o 
   5  14   2      251.52      262.46     14.37 o 
   6  14   2       42.04       44.28     13.28 o 
   7  14   2     1064.83     1001.55     26.83 o 
   8  14   2        7.64       23.31     15.26 o 
   9  14   2      116.55       91.03     18.10 o 
  10  14   2        0.03       15.48     18.21 o 
  11  14   2       70.93      101.96     20.02 o 
  12  14   2        0.58      -16.65     19.29 o 
  13  14   2      665.28      655.18     31.04 o 
   1  15   2       34.39       40.03     12.36 o 
   2  15   2     1194.45     1151.30     22.03 o 
   3  15   2        1.39        1.96     12.55 o 
   4  15   2      421.88      337.79     16.21 o 
   5  15   2       12.15       28.30     14.01 o 
   6  15   2       18.63       28.39     13.80 o 
   7  15   2        0.33       21.64     14.57 o 
   8  15   2      193.61      184.14     18.80 o 
   9  15   2        0.71       14.55     17.89 o 
  10  15   2      532.07      586.67     24.04 o 
  11  15   2       29.43       43.55     24.79 o 
  12  15   2      307.93      366.37     26.69 o 
   0  16   2       29.74        5.29     17.01 o 
   1  16   2       34.86       17.50     12.18 o 
   2  16   2        6.47      -14.44     14.44 o 
   3  16   2      513.08      489.91     18.63 o 
   4  16   2        4.97       16.74     15.21 o 
   5  16   2      464.26      427.46     17.37 o 
   6  16   2        7.91        0.00     14.71 o 
   7  16   2     1383.02     1426.96     29.39 o 
   8  16   2       24.71       17.61     16.21 o 
   9  16   2      387.55      380.15     19.82 o 
  10  16   2        6.11       17.50     19.47 o 
  11  16   2        3.13       38.42     20.38 o 
   1  17   2        0.22        0.75     14.15 o 
   2  17   2      356.08      389.46     16.94 o 
   3  17   2       11.30       14.59     15.47 o 
   4  17   2      972.97      972.72     25.71 o 
   5  17   2       20.10       32.53     15.30 o 
   6  17   2      451.67      414.62     19.82 o 
   7  17   2        4.64      -10.99     16.77 o 
   8  17   2      147.66      178.30     18.59 o 
   9  17   2        3.16       -0.15     17.30 o 
  10  17   2       50.70       59.33     18.73 o 
   0  18   2        0.46       16.84     24.72 o 
   1  18   2     1328.67     1340.62     29.16 o 
   2  18   2        2.29       12.97     15.80 o 
   3  18   2       41.25       26.44     15.86 o 
   4  18   2        1.75       -4.92     16.46 o 
   5  18   2       19.45       26.53     18.52 o 
   6  18   2        0.74      -18.27     18.27 o 
   7  18   2       26.03       34.28     17.40 o 
   8  18   2        3.34        2.57     17.80 o 
   9  18   2      296.68      282.47     20.87 o 
   1  19   2        2.41        1.33     18.24 o 
   2  19   2      103.47       86.67     17.77 o 
   3  19   2        7.89       -3.97     18.88 o 
   4  19   2      501.79      508.06     23.55 o 
   5  19   2       16.38       22.58     21.69 o 
   6  19   2      426.53      461.23     26.85 o 
   7  19   2        0.25      -18.41     23.50 o 
   0  20   2        2.81       29.26     27.12 o 
   1  20   2      180.24      211.14     23.72 o 
   2  20   2        3.52      -21.12     21.12 o 
   3  20   2       21.92       24.76     21.10 o 
   4  20   2        0.05       -7.17     19.26 o 
   5  20   2      105.95       98.62     23.04 o 
   1   1   3      383.42      349.20      7.31 o 
   2   1   3      439.76      448.31      8.28 o 
   3   1   3     2830.95     3060.11     19.66 o 
   4   1   3     4712.09     4987.30     29.28 o 
   5   1   3     6540.80     6433.35     41.30 o 
   6   1   3      136.04      192.49      7.66 o 
   7   1   3       48.01       69.73      6.06 o 
   8   1   3      206.35      199.22      8.11 o 
   9   1   3      262.74      280.22      9.62 o 
  10   1   3      486.48      460.78     13.53 o 
  11   1   3       17.54       33.16     10.55 o 
  12   1   3       32.16       48.98     11.73 o 
  13   1   3      892.33      850.96     25.28 o 
  14   1   3      300.11      302.03     19.46 o 
  15   1   3        2.29        1.05     17.84 o 
  16   1   3       67.47       87.29     19.80 o 
  17   1   3        0.18       24.68     23.52 o 
   0   2   3    17018.70    16859.67    143.25 o 
   1   2   3     2106.96     2167.09     16.24 o 
   2   2   3     1519.61     1510.37     12.84 o 
   3   2   3     2077.44     2091.06     16.66 o 
   4   2   3     2391.49     2426.37     17.06 o 
   5   2   3     2022.11     2127.06     17.99 o 
   6   2   3     4417.51     5189.15     37.27 o 
   7   2   3     4382.85     4359.91     31.11 o 
   8   2   3     1216.90     1235.34     14.95 o 
   9   2   3        5.52       22.33      8.16 o 
  10   2   3      341.35      322.93     17.08 o 
  11   2   3        0.19        5.41     10.00 o 
  12   2   3      178.94      132.49     11.88 o 
  13   2   3      436.10      394.35     19.69 o 
  14   2   3      110.60       89.26     17.98 o 
  15   2   3       45.42       55.93     18.91 o 
  16   2   3       39.81       25.36     19.02 o 
  17   2   3       60.30       66.63     24.14 o 
   1   3   3     5059.46     5147.86     30.19 o 
   2   3   3     2733.57     2684.34     19.63 o 
   3   3   3       28.76       17.55      4.13 o 
   4   3   3     2205.12     2244.80     16.34 o 
   5   3   3     7818.03     8003.70     54.98 o 
   6   3   3     4206.60     4375.54     34.59 o 
   7   3   3      552.97      641.59     15.25 o 
   8   3   3      421.14      487.19     16.62 o 
   9   3   3      265.24      293.99     10.10 o 
  10   3   3      200.52      200.78     12.74 o 
  11   3   3     8281.53     7955.94     64.74 o 
  12   3   3      284.20      290.98     15.50 o 
  13   3   3        2.67       -4.01     13.53 o 
  14   3   3      154.71      126.14     18.05 o 
  15   3   3       94.22      106.10     18.79 o 
  16   3   3       18.01       12.42     19.10 o 
  17   3   3      929.06      986.41     35.63 o 
   0   4   3     2302.89     2649.44     24.30 o 
   1   4   3     2912.01     3025.94     18.71 o 
   2   4   3     3705.87     3664.15     22.80 o 
   3   4   3     5668.37     5693.29     32.63 o 
   4   4   3     3034.46     3040.62     22.97 o 
   5   4   3       83.38      126.85      7.94 o 
   6   4   3     6915.57     7158.66     52.96 o 
   7   4   3     2028.69     2107.58     17.70 o 
   8   4   3     1139.56     1106.92     21.62 o 
   9   4   3      534.68      494.89     17.06 o 
  10   4   3      290.76      274.45     11.94 o 
  11   4   3       19.78       31.32     12.43 o 
  12   4   3     1585.60     1414.88     26.21 o 
  13   4   3      463.19      424.59     17.41 o 
  14   4   3      186.07      196.13     19.11 o 
  15   4   3      113.99      146.49     19.12 o 
  16   4   3      514.89      556.76     27.93 o 
  17   4   3       49.93       36.88     24.17 o 
   1   5   3     1622.39     1730.91     12.88 o 
   2   5   3     6871.99     6967.86     40.15 o 
   3   5   3     4907.68     4932.42     32.05 o 
   4   5   3      384.67      473.67     15.38 o 
   5   5   3      974.46     1092.65     15.62 o 
   6   5   3      275.94      297.74     16.20 o 
   7   5   3        1.63       14.85     11.25 o 
   8   5   3      731.49      708.52     22.60 o 
   9   5   3     1051.26     1168.02     20.69 o 
  10   5   3      540.07      517.16     13.72 o 
  11   5   3      740.68      725.43     20.90 o 
  12   5   3      279.69      309.42     16.16 o 
  13   5   3      195.74      182.41     15.87 o 
  14   5   3       26.28       24.76     17.55 o 
  15   5   3        0.53        5.67     20.92 o 
  16   5   3       34.92       50.38     22.96 o 
  17   5   3       22.67        8.04     23.50 o 
   0   6   3     2036.16     1939.42     19.15 o 
   1   6   3      586.48      696.83     12.02 o 
   2   6   3     9116.71     8942.87     54.44 o 
   3   6   3      313.65      322.07      8.51 o 
   4   6   3     1630.61     1711.35     19.07 o 
   5   6   3     4381.27     4532.87     37.37 o 
   6   6   3     2405.90     2298.68     23.84 o 
   7   6   3     1154.93     1119.22     21.66 o 
   8   6   3      857.25      823.29     16.86 o 
   9   6   3      676.59      650.46     21.41 o 
  10   6   3     1057.09     1054.67     24.03 o 
  11   6   3      169.55      185.18     14.53 o 
  12   6   3      843.34      758.79     21.98 o 
  13   6   3      255.19      241.58     16.70 o 
  14   6   3     1067.59     1068.22     41.84 o 
  15   6   3      103.13       96.44     22.44 o 
  16   6   3      232.30      228.63     24.94 o 
   1   7   3      178.78      180.25      7.00 o 
   2   7   3      580.00      614.81     17.62 o 
   3   7   3      184.64      178.25      9.38 o 
   4   7   3      121.41      134.45     11.30 o 
   5   7   3       97.88      110.14     11.53 o 
   6   7   3      182.49      190.85     12.91 o 
   7   7   3       71.00       72.16     11.38 o 
   8   7   3      839.38      865.70     21.87 o 
   9   7   3       58.60       55.04      8.31 o 
  10   7   3       10.96       17.55     12.75 o 
  11   7   3      238.13      197.32     15.27 o 
  12   7   3      527.39      515.43     26.24 o 
  13   7   3       50.60       63.57     15.72 o 
  14   7   3      394.20      382.67     21.53 o 
  15   7   3       72.14       42.30     23.01 o 
  16   7   3        8.40        4.94     23.85 o 
   0   8   3     9900.02    10228.87     96.32 o 
   1   8   3    13009.06    13636.92     88.06 o 
   2   8   3       27.79       22.96      8.78 o 
   3   8   3      348.83      403.71     10.82 o 
   4   8   3      112.61      105.32      8.00 o 
   5   8   3       28.15       38.50     12.01 o 
   6   8   3     2389.40     2256.45     21.84 o 
   7   8   3      455.17      446.06     16.32 o 
   8   8   3     3570.73     3487.66     32.97 o 
   9   8   3       40.37       55.62     13.55 o 
  10   8   3     2702.97     2467.95     39.75 o 
  11   8   3       11.27       -3.74     13.75 o 
  12   8   3      127.04       86.88     15.34 o 
  13   8   3      267.59      275.77     17.25 o 
  14   8   3       84.96       65.47     21.82 o 
  15   8   3      767.76      842.61     31.23 o 
  16   8   3      173.02      213.91     25.10 o 
   1   9   3     2463.16     2690.54     23.23 o 
   2   9   3      454.85      427.91     14.89 o 
   3   9   3      353.75      377.02      8.89 o 
   4   9   3      475.52      431.97     15.16 o 
   5   9   3     2251.92     2259.97     22.38 o 
   6   9   3      311.54      270.68     11.29 o 
   7   9   3     1513.83     1531.24     22.57 o 
   8   9   3     1360.59     1259.28     33.73 o 
   9   9   3      521.86      499.86     16.82 o 
  10   9   3      913.26      827.92     22.45 o 
  11   9   3      921.53      821.06     22.99 o 
  12   9   3      227.43      198.02     16.82 o 
  13   9   3       37.23       30.80     16.12 o 
  14   9   3       20.28       18.68     21.82 o 
  15   9   3      264.40      346.96     26.15 o 
   0  10   3     1892.51     1710.31     47.40 o 
   1  10   3      212.39      170.72     14.54 o 
   2  10   3      515.82      441.46     17.64 o 
   3  10   3     1481.79     1512.83     22.14 o 
   4  10   3      302.26      288.77     12.64 o 
   5  10   3      255.87      255.04     13.58 o 
   6  10   3        0.18        4.55     17.08 o 
   7  10   3      242.80      231.20     15.74 o 
   8  10   3       91.66      101.38     13.75 o 
   9  10   3     2567.77     2458.72     31.97 o 
  10  10   3      250.76      219.73     15.99 o 
  11  10   3       16.97       33.80     15.08 o 
  12  10   3      154.14      152.61     17.34 o 
  13  10   3       35.92       14.02     18.17 o 
  14  10   3       58.14       62.23     23.37 o 
  15  10   3       50.14       60.52     23.55 o 
   1  11   3       72.10       86.97     14.88 o 
   2  11   3      321.42      312.10     11.72 o 
   3  11   3      476.24      459.20     19.53 o 
   4  11   3     1312.91     1337.60     18.51 o 
   5  11   3     1106.79     1174.19     20.18 o 
   6  11   3      552.66      516.93     16.63 o 
   7  11   3      616.39      622.47     18.72 o 
   8  11   3      129.89       94.16     14.08 o 
   9  11   3        3.78       15.81     14.28 o 
  10  11   3       47.21       78.59     15.52 o 
  11  11   3      531.84      501.33     19.33 o 
  12  11   3      704.16      787.68     25.84 o 
  13  11   3      506.48      534.47     23.59 o 
  14  11   3        5.52        8.67     23.23 o 
   0  12   3        0.44        2.42     22.13 o 
   1  12   3      329.39      352.76     17.23 o 
   2  12   3     1100.61     1028.32     25.94 o 
   3  12   3     1207.67     1173.56     21.47 o 
   4  12   3      185.26      175.95     16.54 o 
   5  12   3       39.86       39.35      9.87 o 
   6  12   3       12.04       27.59     13.27 o 
   7  12   3       43.71       55.31     14.28 o 
   8  12   3       32.86       59.28     14.53 o 
   9  12   3       18.40       23.41     14.89 o 
  10  12   3      414.27      357.01     17.98 o 
  11  12   3        0.89      -15.89     15.89 o 
  12  12   3        2.02        5.58     18.43 o 
  13  12   3        0.01      -18.79     18.79 o 
  14  12   3      161.34      154.98     25.51 o 
   1  13   3      211.69      198.12     14.73 o 
   2  13   3      265.29      294.60     12.20 o 
   3  13   3     5549.70     5424.36     48.50 o 
   4  13   3        6.31       11.75     13.91 o 
   5  13   3      653.63      634.19     18.05 o 
   6  13   3       60.68       61.58     13.31 o 
   7  13   3      197.28      176.30     14.07 o 
   8  13   3       19.74       30.70     14.80 o 
   9  13   3      449.85      429.67     18.72 o 
  10  13   3       34.54       30.68     19.05 o 
  11  13   3        8.13        4.22     17.63 o 
  12  13   3      254.18      245.09     21.56 o 
  13  13   3      171.79      220.79     21.75 o 
   0  14   3       44.26       39.73     21.78 o 
   1  14   3      530.46      558.10     14.94 o 
   2  14   3      626.80      629.72     16.52 o 
   3  14   3      106.67       75.17     13.89 o 
   4  14   3      189.18      181.80     14.83 o 
   5  14   3      115.42      103.35     13.94 o 
   6  14   3      367.68      399.01     16.31 o 
   7  14   3      302.31      333.54     16.19 o 
   8  14   3      193.69      214.33     15.83 o 
   9  14   3       27.27       24.51     14.77 o 
  10  14   3        1.21       -3.98     18.56 o 
  11  14   3       19.95        5.61     19.03 o 
  12  14   3       68.98       71.46     20.17 o 
   1  15   3     1005.53      923.05     19.05 o 
   2  15   3      786.32      722.86     21.17 o 
   3  15   3      373.72      381.57     16.99 o 
   4  15   3      353.70      384.76     22.55 o 
   5  15   3     1566.51     1409.48     26.35 o 
   6  15   3      588.87      637.22     28.20 o 
   7  15   3      595.89      596.79     19.17 o 
   8  15   3       28.12       19.31     14.67 o 
   9  15   3       34.55       45.71     15.96 o 
  10  15   3      468.07      525.90     21.63 o 
  11  15   3      487.74      510.54     22.06 o 
  12  15   3      315.07      401.91     27.18 o 
   0  16   3      382.27      387.75     23.24 o 
   1  16   3      136.31      160.97     14.56 o 
   2  16   3        5.78       23.38     15.16 o 
   3  16   3       17.97       21.62     15.09 o 
   4  16   3       17.25       13.48     15.62 o 
   5  16   3      429.48      418.46     19.08 o 
   6  16   3      197.56      210.69     16.08 o 
   7  16   3        2.06       20.57     14.79 o 
   8  16   3       46.64       62.58     16.80 o 
   9  16   3        2.22      -17.26     17.26 o 
  10  16   3      130.06      162.99     18.88 o 
  11  16   3      146.81      175.19     19.64 o 
   1  17   3      174.18      175.99     17.07 o 
   2  17   3       32.21       55.40     17.20 o 
   3  17   3       84.84       71.89     17.58 o 
   4  17   3      438.75      450.73     19.51 o 
   5  17   3      108.99      139.03     17.21 o 
   6  17   3        3.30       20.97     16.73 o 
   7  17   3        0.65        6.23     18.82 o 
   8  17   3       77.56       90.43     17.76 o 
   9  17   3      331.98      415.88     21.08 o 
  10  17   3        4.00       13.89     18.25 o 
   0  18   3      791.72      738.66     62.81 o 
   1  18   3      334.74      346.93     19.05 o 
   2  18   3      465.55      475.73     20.25 o 
   3  18   3      100.74      113.08     18.82 o 
   4  18   3       46.89       64.85     19.02 o 
   5  18   3       31.33       30.85     20.74 o 
   6  18   3      271.74      256.03     23.69 o 
   7  18   3      145.56      185.77     23.30 o 
   8  18   3        6.80       11.59     21.77 o 
   1  19   3       57.01       66.60     17.49 o 
   2  19   3       53.18       60.58     17.51 o 
   3  19   3      103.34      123.07     18.60 o 
   4  19   3      403.98      468.11     40.22 o 
   5  19   3      336.24      358.60     24.73 o 
   6  19   3       63.60       96.56     22.32 o 
   7  19   3      177.70      207.35     35.32 o 
   0  20   3     1937.51     2331.75    103.47 o 
   1  20   3        3.14       -6.89     19.58 o 
   2  20   3        1.96      -15.24     19.02 o 
   3  20   3       53.67       50.15     20.40 o 
   4  20   3       36.06       52.01     20.74 o 
   1   0   4    11398.65    11365.68     97.74 o 
   2   0   4      358.75      367.56     10.18 o 
   3   0   4     2102.51     2138.76     23.50 o 
   4   0   4      109.41      105.60      8.24 o 
   5   0   4      317.58      370.87     23.20 o 
   6   0   4     5161.14     5332.10     54.54 o 
   7   0   4      135.98      167.47      9.67 o 
   8   0   4       25.44       -7.33      8.28 o 
   9   0   4      468.79      446.66     17.47 o 
  10   0   4     4058.85     4235.23     52.68 o 
  11   0   4       94.35       72.86     16.08 o 
  12   0   4      539.99      478.61     54.24 o 
  13   0   4      392.77      383.97     28.66 o 
  14   0   4      449.05      517.06     31.70 o 
  15   0   4       45.87       90.94     26.47 o 
  16   0   4     1053.82      997.08     43.72 o 
  17   0   4       14.79      -28.23     28.23 o 
   1   1   4    14128.75    14828.11     85.84 o 
   2   1   4      410.41      437.93      9.80 o 
   3   1   4       43.39       25.97      3.70 o 
   4   1   4        1.61        0.11      4.60 o 
   5   1   4      349.68      318.63      8.47 o 
   6   1   4       42.45       44.41      5.76 o 
   7   1   4      654.45      748.18     11.00 o 
   8   1   4       39.00       45.92      7.46 o 
   9   1   4       35.82       32.78      7.78 o 
  10   1   4       19.47       14.03      8.74 o 
  11   1   4     5421.11     5357.48     49.86 o 
  12   1   4      213.30      203.65     14.45 o 
  13   1   4       35.45       34.33     17.49 o 
  14   1   4       27.78       17.39     18.01 o 
  15   1   4      192.43      181.35     20.53 o 
  16   1   4        1.49      -17.62     23.96 o 
  17   1   4      744.91      870.19     30.49 o 
   0   2   4    28241.94    30835.70    260.09 o 
   1   2   4      300.53      279.23      6.77 o 
   2   2   4      348.59      381.09      8.28 o 
   3   2   4      426.03      403.96      8.78 o 
   4   2   4      829.12      952.59     10.76 o 
   5   2   4      100.03      117.33      6.30 o 
   6   2   4     1186.08     1107.66     12.88 o 
   7   2   4        1.24       -0.49      7.34 o 
   8   2   4     4956.05     5236.05     41.39 o 
   9   2   4      230.27      230.25     10.36 o 
  10   2   4     1072.98     1156.50     22.21 o 
  11   2   4       12.77        3.99     15.88 o 
  12   2   4        8.07      -12.97     12.97 o 
  13   2   4       22.20       19.20     17.41 o 
  14   2   4      169.02      196.50     19.19 o 
  15   2   4       32.22       28.89     18.82 o 
  16   2   4      465.23      478.45     24.15 o 
  17   2   4        0.04        2.10     23.79 o 
   1   3   4      648.89      727.94      9.97 o 
   2   3   4     2887.95     2911.60     20.21 o 
   3   3   4    12084.36    11417.47     69.82 o 
   4   3   4        6.64       17.06      4.83 o 
   5   3   4     1645.62     1502.27     14.45 o 
   6   3   4       13.61       22.41      7.17 o 
   7   3   4       15.28       22.66      7.81 o 
   8   3   4      126.91      153.65      9.98 o 
   9   3   4     1086.27     1129.35     21.06 o 
  10   3   4      114.76      128.93     12.73 o 
  11   3   4      984.34      973.12     32.89 o 
  12   3   4      339.35      360.19     24.52 o 
  13   3   4      482.56      426.74     20.41 o 
  14   3   4       61.30       41.81     18.42 o 
  15   3   4      308.56      303.67     21.20 o 
  16   3   4       13.80       25.96     22.85 o 
  17   3   4        3.92       23.50     23.69 o 
   0   4   4      108.02      106.21     11.98 o 
   1   4   4       80.41       78.85      4.74 o 
   2   4   4     8993.37     9682.69     57.51 o 
   3   4   4      521.50      583.42     10.91 o 
   4   4   4      450.06      462.97     10.38 o 
   5   4   4       34.73       27.05      6.38 o 
   6   4   4      245.24      211.95     11.68 o 
   7   4   4      130.90      138.45     10.22 o 
   8   4   4       91.57       91.11      9.96 o 
   9   4   4       12.32       19.50     11.91 o 
  10   4   4        4.34        4.15     12.68 o 
  11   4   4       18.93       -7.45     12.67 o 
  12   4   4      164.58      170.64     16.59 o 
  13   4   4        1.48       -8.32     17.36 o 
  14   4   4     1156.59     1164.97     31.29 o 
  15   4   4        8.60        7.28     22.39 o 
  16   4   4        5.63       28.02     25.06 o 
  17   4   4        0.09      -11.29     23.66 o 
   1   5   4     7183.20     7781.49     46.15 o 
   2   5   4      630.68      603.51      9.82 o 
   3   5   4     3336.90     3445.56     26.73 o 
   4   5   4        5.35        4.87      6.31 o 
   5   5   4     2254.19     2805.92     24.77 o 
   6   5   4       62.91       73.04      9.31 o 
   7   5   4     1923.78     1950.30     22.27 o 
   8   5   4      122.26      159.05     10.56 o 
   9   5   4       62.69       75.85     13.76 o 
  10   5   4       31.07       50.03     11.35 o 
  11   5   4      769.92      742.90     25.75 o 
  12   5   4       98.96      109.34     14.77 o 
  13   5   4      632.45      616.64     23.07 o 
  14   5   4        8.28      -12.00     17.73 o 
  15   5   4       14.70      -16.16     18.79 o 
  16   5   4        7.33       -4.43     23.16 o 
   0   6   4     4309.58     4378.70     43.93 o 
   1   6   4      846.84      866.34     12.55 o 
   2   6   4      899.10      937.29     12.32 o 
   3   6   4      565.94      599.03     15.39 o 
   4   6   4      759.90      874.30     13.97 o 
   5   6   4        1.57       23.54      9.03 o 
   6   6   4      357.44      334.60     13.01 o 
   7   6   4      352.30      368.18     22.89 o 
   8   6   4       91.89       84.82     12.27 o 
   9   6   4       25.78       50.18     17.41 o 
  10   6   4      441.66      423.83     15.78 o 
  11   6   4       37.93       18.01     14.54 o 
  12   6   4      192.31      165.99     15.35 o 
  13   6   4       40.25       28.23     17.49 o 
  14   6   4       16.57       35.91     17.88 o 
  15   6   4        0.75      -18.58     18.58 o 
  16   6   4      145.12      156.43     25.41 o 
   1   7   4     2310.39     2483.33     19.58 o 
   2   7   4       94.14      102.97      7.72 o 
   3   7   4     4220.63     4034.71     32.17 o 
   4   7   4      455.60      435.41     11.68 o 
   5   7   4    10625.29    10824.57     76.19 o 
   6   7   4      134.21      130.87     10.71 o 
   7   7   4     2813.53     2797.98     28.95 o 
   8   7   4      139.79      146.92     12.16 o 
   9   7   4     2221.23     2261.59     36.28 o 
  10   7   4       12.24       -3.75     13.07 o 
  11   7   4      256.07      278.55     21.82 o 
  12   7   4        2.54        2.75     14.63 o 
  13   7   4      553.59      547.14     22.36 o 
  14   7   4       57.16       84.63     19.28 o 
  15   7   4      118.18      147.92     23.08 o 
  16   7   4        2.53      -18.73     24.87 o 
   0   8   4     1325.83     1420.52     22.43 o 
   1   8   4       53.28       59.19      7.68 o 
   2   8   4     1490.84     1678.47     18.35 o 
   3   8   4      230.88      224.93      9.50 o 
   4   8   4      965.36      964.47     19.25 o 
   5   8   4       11.91       19.58      8.67 o 
   6   8   4     1385.87     1319.29     22.09 o 
   7   8   4      137.24      146.90     17.71 o 
   8   8   4     2896.58     2864.35     30.31 o 
   9   8   4       26.19       26.20     14.77 o 
  10   8   4      346.34      349.82     16.25 o 
  11   8   4       13.78       14.59     14.63 o 
  12   8   4        0.00       -2.62     14.81 o 
  13   8   4        0.00       -3.46     17.69 o 
  14   8   4        0.79        7.40     18.75 o 
  15   8   4        2.82       19.33     22.88 o 
   1   9   4     1470.15     1507.71     15.46 o 
   2   9   4       14.95       19.65      9.04 o 
   3   9   4     1769.02     1593.93     20.07 o 
   4   9   4      361.94      331.31     15.67 o 
   5   9   4      648.46      621.42     14.84 o 
   6   9   4       33.80       47.06     13.46 o 
   7   9   4     3168.60     3200.32     30.99 o 
   8   9   4      149.44      146.23     13.54 o 
   9   9   4      396.18      428.39     16.49 o 
  10   9   4        7.08       -3.49     14.15 o 
  11   9   4      421.86      439.06     17.91 o 
  12   9   4        9.25        8.09     15.34 o 
  13   9   4      182.56      171.87     18.75 o 
  14   9   4       56.87       69.03     22.63 o 
  15   9   4      267.69      273.83     25.53 o 
   0  10   4      160.56      196.17     13.82 o 
   1  10   4       35.61       44.78     10.88 o 
   2  10   4      415.06      430.00     18.89 o 
   3  10   4      158.60      173.11     12.72 o 
   4  10   4       13.84       23.39     15.41 o 
   5  10   4        0.04       11.48     13.73 o 
   6  10   4      208.90      230.60     19.74 o 
   7  10   4       72.54       64.32     11.89 o 
   8  10   4     3369.20     3432.97     35.09 o 
   9  10   4       14.35       46.17     14.38 o 
  10  10   4       29.90       19.87     14.37 o 
  11  10   4       24.78       26.31     14.81 o 
  12  10   4        7.40       -5.16     16.07 o 
  13  10   4        0.16      -10.27     18.53 o 
  14  10   4      717.83      769.33     30.13 o 
  15  10   4       10.90       26.31     23.85 o 
   1  11   4     1064.92     1197.54     23.00 o 
   2  11   4        8.94       13.55     16.80 o 
   3  11   4      374.73      380.49     11.17 o 
   4  11   4      241.16      259.93     21.29 o 
   5  11   4     6929.88     6992.98     60.02 o 
   6  11   4      146.76      144.89     13.05 o 
   7  11   4      240.21      225.04     13.33 o 
   8  11   4       53.06       49.89     12.90 o 
   9  11   4      309.59      303.10     14.96 o 
  10  11   4       59.71       42.51     15.25 o 
  11  11   4     1354.26     1329.19     27.66 o 
  12  11   4       22.79       29.18     15.91 o 
  13  11   4      104.18      109.03     23.24 o 
  14  11   4        3.41        6.73     23.54 o 
   0  12   4     1371.38     1323.75     46.95 o 
   1  12   4        1.05       35.85     16.20 o 
   2  12   4     1239.89     1292.33     23.27 o 
   3  12   4      370.41      385.00     18.35 o 
   4  12   4     2071.21     2034.28     27.89 o 
   5  12   4        1.54       13.88     12.79 o 
   6  12   4     2824.61     2733.35     33.13 o 
   7  12   4      723.85      716.85     19.80 o 
   8  12   4     3129.80     2908.75     39.81 o 
   9  12   4        0.10       23.38     13.38 o 
  10  12   4       10.42        4.66     14.04 o 
  11  12   4        6.61       -3.03     15.56 o 
  12  12   4      240.41      264.42     24.97 o 
  13  12   4       13.44        0.32     22.16 o 
  14  12   4      112.40       72.00     24.66 o 
   1  13   4       16.27       20.44     14.09 o 
   2  13   4        0.44      -10.04     10.04 o 
   3  13   4      997.51      920.16     24.87 o 
   4  13   4       43.67       57.66     13.59 o 
   5  13   4      423.13      433.14     16.68 o 
   6  13   4        0.33       10.50     12.75 o 
   7  13   4      507.22      469.63     16.51 o 
   8  13   4       14.07       14.75     13.75 o 
   9  13   4      488.61      456.61     17.40 o 
  10  13   4        7.27        2.92     14.89 o 
  11  13   4        6.21       -1.87     15.77 o 
  12  13   4        1.42       -8.91     16.97 o 
  13  13   4       11.59       52.30     25.01 o 
   0  14   4     2707.90     2514.61     56.00 o 
   1  14   4       85.98       66.86     13.43 o 
   2  14   4     3135.08     3004.97     34.39 o 
   3  14   4       22.99       34.15     13.60 o 
   4  14   4     1725.82     1706.64     29.55 o 
   5  14   4       42.79       50.52     14.75 o 
   6  14   4      967.26     1002.81     24.11 o 
   7  14   4      163.26      173.52     20.78 o 
   8  14   4      960.48      993.93     23.94 o 
   9  14   4       24.77       -4.13     14.21 o 
  10  14   4      999.54     1003.65     24.95 o 
  11  14   4        0.18       -7.88     16.95 o 
  12  14   4        5.14       11.95     17.63 o 
   1  15   4       51.41       45.33     16.30 o 
   2  15   4        8.24       12.20     12.90 o 
   3  15   4      252.40      218.49     15.51 o 
   4  15   4      124.82      121.16     14.95 o 
   5  15   4      587.41      529.66     22.30 o 
   6  15   4       43.56       35.96     15.52 o 
   7  15   4       49.02       36.59     16.16 o 
   8  15   4       69.76       57.52     15.34 o 
   9  15   4      515.56      567.83     24.39 o 
  10  15   4        9.59       10.28     16.98 o 
  11  15   4      170.24      202.62     19.02 o 
   0  16   4        5.19      -11.72     22.84 o 
   1  16   4       31.07       37.46     15.21 o 
   2  16   4      452.10      436.77     20.07 o 
   3  16   4        0.16       -1.27     16.24 o 
   4  16   4      251.64      228.26     18.92 o 
   5  16   4        1.96       42.62     15.74 o 
   6  16   4       87.94       85.38     16.42 o 
   7  16   4        0.01       34.16     16.75 o 
   8  16   4      466.64      487.74     23.83 o 
   9  16   4        1.07        0.88     19.02 o 
  10  16   4      239.05      344.65     20.96 o 
   1  17   4      243.35      257.95     17.93 o 
   2  17   4        0.47      -16.79     16.79 o 
   3  17   4      335.46      337.07     20.18 o 
   4  17   4       54.83       70.42     18.21 o 
   5  17   4      875.70      929.10     33.18 o 
   6  17   4       17.63       36.94     18.51 o 
   7  17   4      101.00      135.39     21.84 o 
   8  17   4       17.54       15.96     21.41 o 
   9  17   4       25.45       -5.43     21.69 o 
   0  18   4     1061.90      947.84     34.54 o 
   1  18   4       31.07       18.58     16.62 o 
   2  18   4       22.40       18.50     18.26 o 
   3  18   4       38.27       37.54     18.86 o 
   4  18   4      417.28      468.22     22.82 o 
   5  18   4       17.80       18.89     18.81 o 
   6  18   4      142.10      161.24     22.71 o 
   7  18   4       20.65       52.20     21.26 o 
   8  18   4        0.13       -2.01     21.50 o 
   1  19   4      194.70      261.03     19.56 o 
   2  19   4        7.25       10.21     17.72 o 
   3  19   4      349.46      380.24     32.45 o 
   4  19   4        2.44       15.23     20.01 o 
   5  19   4      105.15       78.60     22.82 o 
   6  19   4        6.17       -8.38     22.06 o 
   0  20   4      147.09      234.98     31.40 o 
   1  20   4        1.29       21.47     18.21 o 
   2  20   4       87.56       92.79     18.94 o 
   3  20   4        7.95       16.18     19.78 o 
   1   1   5      804.41      829.23      8.78 o 
   2   1   5       19.83       11.05      5.57 o 
   3   1   5      879.17      890.39     12.61 o 
   4   1   5     3701.96     3612.70     27.74 o 
   5   1   5     1229.30     1176.08     15.54 o 
   6   1   5      242.24      257.13      9.15 o 
   7   1   5        2.77       -5.23      5.23 o 
   8   1   5        3.50       -6.05      6.87 o 
   9   1   5       27.65       27.06      7.38 o 
  10   1   5      707.03      676.32     14.18 o 
  11   1   5       55.90       55.56     14.31 o 
  12   1   5      104.29      102.55     16.64 o 
  13   1   5      312.58      311.88     20.12 o 
  14   1   5      378.49      397.82     22.03 o 
  15   1   5       10.69       10.35     19.48 o 
  16   1   5      220.28      255.08     22.35 o 
  17   1   5       12.02      -20.69     20.69 o 
   0   2   5     1018.50     1028.04     22.48 o 
   1   2   5       67.24      100.26      5.02 o 
   2   2   5      152.22      148.14      6.16 o 
   3   2   5      159.03      161.94      6.24 o 
   4   2   5     2251.61     2247.94     20.72 o 
   5   2   5     1084.43     1102.44     12.67 o 
   6   2   5     3397.63     3705.84     28.54 o 
   7   2   5      803.47      766.98     13.60 o 
   8   2   5       64.21       59.81      7.54 o 
   9   2   5        0.77       -8.18      8.18 o 
  10   2   5      151.46      169.35     11.10 o 
  11   2   5       35.42       20.71     16.53 o 
  12   2   5      617.69      571.84     21.18 o 
  13   2   5      258.47      238.95     19.22 o 
  14   2   5       76.06       74.87     19.23 o 
  15   2   5        2.79       11.20     19.14 o 
  16   2   5       60.38       56.73     20.33 o 
  17   2   5       16.91      -20.85     27.89 o 
   1   3   5     1116.78     1143.77     10.07 o 
   2   3   5     3336.06     3282.18     24.35 o 
   3   3   5        0.16       -1.02      6.03 o 
   4   3   5     3779.65     3688.50     30.14 o 
   5   3   5      775.68      757.69     10.95 o 
   6   3   5     4886.99     5262.62     40.56 o 
   7   3   5      618.76      668.21     13.17 o 
   8   3   5      557.76      624.91     14.04 o 
   9   3   5       66.39       53.92      9.16 o 
  10   3   5      561.07      550.65     15.30 o 
  11   3   5     3772.52     3676.15     57.92 o 
  12   3   5     1005.05      995.82     27.62 o 
  13   3   5       11.31      -11.85     17.51 o 
  14   3   5      150.41      145.53     19.63 o 
  15   3   5        9.79       -2.15     18.73 o 
  16   3   5        1.81      -13.71     20.32 o 
   0   4   5     2942.29     3062.75     33.94 o 
   1   4   5     6400.88     6341.45     40.18 o 
   2   4   5      365.22      384.60      8.52 o 
   3   4   5     1099.48     1084.35     15.76 o 
   4   4   5     4526.84     4533.12     38.33 o 
   5   4   5      219.80      218.85      7.64 o 
   6   4   5     1240.63     1339.47     16.27 o 
   7   4   5     1858.96     1880.84     20.07 o 
   8   4   5      179.52      196.91     11.79 o 
   9   4   5      498.68      486.13     16.44 o 
  10   4   5       56.21       40.81     12.49 o 
  11   4   5       61.12       27.08     17.53 o 
  12   4   5     1482.62     1377.25     30.05 o 
  13   4   5      387.56      371.09     25.53 o 
  14   4   5       72.46       70.16     18.88 o 
  15   4   5      311.15      297.35     22.06 o 
  16   4   5      158.79      169.61     21.22 o 
   1   5   5      112.28      113.79      5.69 o 
   2   5   5     3062.65     3105.93     22.15 o 
   3   5   5     1456.72     1537.62     18.76 o 
   4   5   5      238.86      195.26      7.20 o 
   5   5   5      141.61      174.80      9.45 o 
   6   5   5      696.40      701.82     13.90 o 
   7   5   5       79.45       90.62      9.04 o 
   8   5   5        0.01        6.61      8.85 o 
   9   5   5      946.57      995.26     18.48 o 
  10   5   5      387.80      420.76     18.26 o 
  11   5   5     2118.75     2009.96     29.53 o 
  12   5   5       94.48       69.18     17.51 o 
  13   5   5      142.56      120.23     18.48 o 
  14   5   5        0.02      -15.05     19.06 o 
  15   5   5       89.11       93.93     20.33 o 
  16   5   5        7.83      -12.01     20.45 o 
   0   6   5      295.18      248.37     12.18 o 
   1   6   5        5.64       14.68      5.84 o 
   2   6   5     4122.36     3982.83     30.02 o 
   3   6   5     1284.34     1308.24     18.70 o 
   4   6   5     1088.70     1132.01     15.72 o 
   5   6   5     3722.81     3745.43     32.98 o 
   6   6   5      116.16      130.27      9.26 o 
   7   6   5     2207.04     2104.05     23.67 o 
   8   6   5       57.88       77.45      9.57 o 
   9   6   5      913.15      914.47     17.27 o 
  10   6   5      394.29      401.02     19.08 o 
  11   6   5       67.50       65.67     14.29 o 
  12   6   5      360.03      338.32     19.52 o 
  13   6   5      608.50      567.33     23.23 o 
  14   6   5      497.98      497.94     22.99 o 
  15   6   5      370.44      401.95     26.38 o 
  16   6   5       12.61       50.04     23.49 o 
   1   7   5      437.59      425.36     12.20 o 
   2   7   5     1112.97     1095.34     14.43 o 
   3   7   5       43.60       69.26      8.03 o 
   4   7   5      141.20      140.98      8.63 o 
   5   7   5      283.65      324.17     10.84 o 
   6   7   5       94.57      125.30     15.88 o 
   7   7   5      428.47      458.37     17.48 o 
   8   7   5      380.63      384.61     14.85 o 
   9   7   5        2.08       -1.76     11.15 o 
  10   7   5        1.44       -8.12     14.51 o 
  11   7   5       55.88       56.54     14.22 o 
  12   7   5      380.35      309.12     20.02 o 
  13   7   5       25.97        3.61     17.97 o 
  14   7   5      386.89      427.78     22.84 o 
  15   7   5        1.91       -9.15     19.80 o 
  16   7   5       69.32       44.51     24.03 o 
   0   8   5       67.70       79.80     10.27 o 
   1   8   5     8632.77     9006.93     64.11 o 
   2   8   5        0.82       14.89      8.23 o 
   3   8   5       67.70       69.12     13.51 o 
   4   8   5      336.32      329.70     13.22 o 
   5   8   5       34.38       30.50     12.35 o 
   6   8   5     1032.16      990.32     19.41 o 
   7   8   5     3052.67     3049.36     29.24 o 
   8   8   5     2557.23     2577.64     28.98 o 
   9   8   5       30.73       40.34     11.69 o 
  10   8   5      875.24      819.71     20.32 o 
  11   8   5        4.96       -9.99     13.14 o 
  12   8   5        0.03       -9.14     17.65 o 
  13   8   5      400.57      363.63     21.59 o 
  14   8   5        1.88      -19.16     19.16 o 
  15   8   5      738.10      852.46     36.53 o 
   1   9   5      270.64      322.24     13.91 o 
   2   9   5      444.23      418.61     19.03 o 
   3   9   5      260.61      246.53     10.59 o 
   4   9   5     2240.19     2195.64     22.56 o 
   5   9   5      293.52      323.99     16.94 o 
   6   9   5      416.13      406.09     17.23 o 
   7   9   5     1021.20     1004.75     18.25 o 
   8   9   5      277.03      286.95     13.54 o 
   9   9   5      464.39      419.17     14.97 o 
  10   9   5     1040.24      947.34     33.81 o 
  11   9   5       59.20       58.94     14.00 o 
  12   9   5      375.17      327.12     20.74 o 
  13   9   5       42.30       42.64     19.16 o 
  14   9   5        6.56       13.54     19.78 o 
  15   9   5      167.98      212.55     25.63 o 
   0  10   5      312.03      289.63     13.79 o 
   1  10   5       93.22       77.52     11.54 o 
   2  10   5      494.90      492.72     25.81 o 
   3  10   5      188.66      179.91     15.25 o 
   4  10   5      123.80      107.83     16.94 o 
   5  10   5      182.08      179.78     17.36 o 
   6  10   5      288.37      299.45     13.17 o 
   7  10   5       52.88       34.54     12.56 o 
   8  10   5       27.37       24.46     12.24 o 
   9  10   5     2486.46     2402.89     47.48 o 
  10  10   5      615.86      582.91     18.32 o 
  11  10   5       78.75       76.31     17.11 o 
  12  10   5      169.04      150.02     19.69 o 
  13  10   5       39.91       27.38     18.93 o 
  14  10   5        1.40       29.03     23.16 o 
   1  11   5        0.30       20.39     10.79 o 
   2  11   5      262.96      244.54     14.55 o 
   3  11   5       12.53       15.07     10.87 o 
   4  11   5     2393.88     2368.34     26.86 o 
   5  11   5      853.11      820.23     20.51 o 
   6  11   5      973.23      891.60     20.72 o 
   7  11   5       91.17       88.97     13.92 o 
   8  11   5      326.96      337.32     14.94 o 
   9  11   5       30.62       18.34     14.89 o 
  10  11   5       90.24      110.43     14.47 o 
  11  11   5       71.18       89.74     14.96 o 
  12  11   5      678.14      662.01     24.81 o 
  13  11   5      183.27      195.26     21.59 o 
  14  11   5       29.89       25.38     23.42 o 
   0  12   5       50.23       88.82     29.28 o 
   1  12   5      321.81      299.81     17.55 o 
   2  12   5     1194.70     1171.04     22.08 o 
   3  12   5      295.54      314.96     15.70 o 
   4  12   5       74.95       78.74     12.76 o 
   5  12   5       37.04       26.72     13.04 o 
   6  12   5        7.92       -3.26     13.81 o 
   7  12   5        7.89       43.08     14.90 o 
   8  12   5       10.41       22.10     24.23 o 
   9  12   5       31.87       46.64     14.24 o 
  10  12   5      468.51      420.80     17.42 o 
  11  12   5        6.52       21.91     14.94 o 
  12  12   5        0.11       19.86     19.56 o 
  13  12   5        4.84       33.20     23.53 o 
   1  13   5      245.57      237.76     13.70 o 
   2  13   5      325.01      357.08     15.11 o 
   3  13   5     2268.63     2279.68     27.44 o 
   4  13   5        4.38       -7.09     13.15 o 
   5  13   5       16.36       -5.27     13.88 o 
   6  13   5       37.73       50.69     14.48 o 
   7  13   5        0.02       -1.27     26.86 o 
   8  13   5        0.02       -4.95     14.83 o 
   9  13   5      257.70      278.80     18.08 o 
  10  13   5      115.33      157.20     16.04 o 
  11  13   5        1.33       24.77     15.63 o 
  12  13   5      182.18      190.27     24.39 o 
  13  13   5       31.71       -9.37     23.52 o 
   0  14   5      143.91      148.75     22.53 o 
   1  14   5       22.89       23.01     14.72 o 
   2  14   5      644.76      666.21     27.93 o 
   3  14   5        6.95       16.03     12.70 o 
   4  14   5      682.80      635.75     24.41 o 
   5  14   5      210.77      196.48     15.95 o 
   6  14   5        1.28       -0.52     23.48 o 
   7  14   5       96.93      109.75     15.91 o 
   8  14   5      157.86      137.51     17.26 o 
   9  14   5       52.08       23.84     16.41 o 
  10  14   5        3.40        6.73     16.76 o 
  11  14   5       85.30       88.22     19.83 o 
  12  14   5       20.06        3.21     22.62 o 
   1  15   5      315.71      310.43     17.69 o 
   2  15   5     1344.82     1251.75     27.90 o 
   3  15   5       28.22       21.38     16.06 o 
   4  15   5      433.98      462.37     26.81 o 
   5  15   5      758.78      711.84     24.99 o 
   6  15   5      956.33      986.53     25.13 o 
   7  15   5      470.40      442.05     19.55 o 
   8  15   5        4.48       -3.49     16.27 o 
   9  15   5        3.92       23.44     17.02 o 
  10  15   5      770.47      811.36     35.89 o 
  11  15   5       77.18       58.91     21.89 o 
   0  16   5       25.21       -7.12     38.19 o 
   1  16   5      197.83      161.65     18.78 o 
   2  16   5        7.19        9.34     15.06 o 
   3  16   5       30.10       22.30     18.53 o 
   4  16   5        9.36       -5.43     17.20 o 
   5  16   5      312.50      316.07     19.82 o 
   6  16   5      162.55      193.02     19.35 o 
   7  16   5       21.70       19.78     18.20 o 
   8  16   5       50.03       50.49     19.02 o 
   9  16   5       73.69       70.77     19.76 o 
  10  16   5       10.10       25.72     21.63 o 
   1  17   5       91.08       93.70     16.63 o 
   2  17   5      246.84      258.48     19.85 o 
   3  17   5        9.46        6.28     17.81 o 
   4  17   5      405.22      416.98     21.36 o 
   5  17   5       14.40       19.61     18.48 o 
   6  17   5        2.17       -8.32     19.17 o 
   7  17   5       57.16       66.09     19.47 o 
   8  17   5       14.60       34.85     21.35 o 
   9  17   5      155.66      184.67     27.74 o 
   0  18   5       57.04       56.82     22.37 o 
   1  18   5      785.87      792.60     24.97 o 
   2  18   5      237.38      249.62     20.48 o 
   3  18   5       17.18        2.23     18.57 o 
   4  18   5       33.05       67.41     19.56 o 
   5  18   5       86.44       65.83     19.67 o 
   6  18   5       74.93       81.01     19.84 o 
   7  18   5      161.72      186.37     23.90 o 
   1  19   5       63.42       80.56     18.54 o 
   2  19   5       39.48       46.41     19.49 o 
   3  19   5       63.23       74.87     19.91 o 
   4  19   5      527.21      549.21     24.53 o 
   5  19   5       61.27       59.40     22.30 o 
   0  20   5     1128.93     1434.17     75.48 o 
   1  20   5      218.19      245.48     20.94 o 
   2  20   5        5.42       -2.47     18.88 o 
   0   0   6     2344.89     2353.93     34.37 o 
   1   0   6     4463.42     4445.17     41.45 o 
   2   0   6       63.25       49.90      7.76 o 
   3   0   6      126.21      167.33      9.10 o 
   4   0   6     1354.18     1273.61     20.09 o 
   5   0   6      277.29      223.86     11.68 o 
   6   0   6     2861.16     2827.79     38.12 o 
   7   0   6     8518.88     8560.01     96.16 o 
   8   0   6      538.61      514.00     20.42 o 
   9   0   6     6829.51     6765.88     81.23 o 
  10   0   6      320.46      313.15     23.25 o 
  11   0   6      255.52      245.20     22.77 o 
  12   0   6      183.26      148.30     24.18 o 
  13   0   6      132.14      117.69     27.24 o 
  14   0   6        3.84      -26.08     26.08 o 
  15   0   6      396.46      403.42     32.61 o 
  16   0   6      129.51      217.43     42.00 o 
   1   1   6      601.88      564.13      8.53 o 
   2   1   6     5923.52     6371.56     40.65 o 
   3   1   6       34.05       26.01      5.64 o 
   4   1   6     1555.02     1649.30     15.69 o 
   5   1   6      429.18      421.95     10.68 o 
   6   1   6      639.94      621.83     13.23 o 
   7   1   6       42.92       47.29      8.76 o 
   8   1   6       13.95       13.92      9.64 o 
   9   1   6        0.60        0.22     10.49 o 
  10   1   6      742.87      797.13     24.42 o 
  11   1   6      438.31      440.45     18.35 o 
  12   1   6     3086.45     3214.88     74.06 o 
  13   1   6        0.37      -12.28     17.90 o 
  14   1   6       81.29       78.23     23.64 o 
  15   1   6        8.90      -20.55     23.89 o 
  16   1   6       13.77       19.33     20.61 o 
   0   2   6      186.62      172.29     11.52 o 
   1   2   6     2765.83     2488.27     17.58 o 
   2   2   6      337.80      320.87      8.23 o 
   3   2   6     2116.98     2005.62     25.16 o 
   4   2   6       24.37        7.15      5.54 o 
   5   2   6      817.52      826.51     11.93 o 
   6   2   6       32.19       12.00      4.99 o 
   7   2   6       64.90       55.02      7.84 o 
   8   2   6      210.94      205.61     10.50 o 
   9   2   6      620.92      584.29     16.15 o 
  10   2   6        1.15       -8.34     15.13 o 
  11   2   6     1591.56     1691.74     47.74 o 
  12   2   6      197.34      207.51     18.30 o 
  13   2   6      952.69      930.47     27.77 o 
  14   2   6       96.29      104.65     19.56 o 
  15   2   6     1132.32     1139.03     32.31 o 
  16   2   6        5.00       21.20     20.58 o 
   1   3   6       35.54       26.40      4.42 o 
   2   3   6     1232.19     1240.51     13.47 o 
   3   3   6      342.71      348.23      9.21 o 
   4   3   6     3083.93     3108.68     26.68 o 
   5   3   6      526.95      524.98     12.74 o 
   6   3   6     3461.09     3775.09     30.91 o 
   7   3   6        4.56       -0.49      7.56 o 
   8   3   6       73.94       51.45      9.33 o 
   9   3   6       72.10       86.05     10.00 o 
  10   3   6     1195.92     1196.98     24.20 o 
  11   3   6        4.85       55.92     16.41 o 
  12   3   6      228.57      263.55     19.30 o 
  13   3   6        5.22        7.14     17.88 o 
  14   3   6       98.08       98.45     19.60 o 
  15   3   6       12.39       23.86     19.63 o 
  16   3   6       65.41       81.45     21.15 o 
   0   4   6       62.47       57.42      8.97 o 
   1   4   6     1635.98     1622.76     14.32 o 
   2   4   6       16.83        8.93      6.77 o 
   3   4   6      114.74      146.73      8.12 o 
   4   4   6      793.46      840.18     15.22 o 
   5   4   6      131.47      107.68      9.88 o 
   6   4   6      185.61      204.42      8.10 o 
   7   4   6      315.50      297.13     10.75 o 
   8   4   6       11.85        3.07      9.14 o 
   9   4   6       92.67       94.78     10.55 o 
  10   4   6       20.25       10.67     11.92 o 
  11   4   6     4064.43     4161.93     75.23 o 
  12   4   6       97.27       89.29     17.97 o 
  13   4   6       80.47       58.06     17.95 o 
  14   4   6       11.10        7.37     18.75 o 
  15   4   6       50.13       55.15     19.92 o 
  16   4   6       11.85       -0.07     21.21 o 
   1   5   6       10.40        9.10      5.40 o 
   2   5   6     2002.33     1823.02     15.30 o 
   3   5   6      423.16      429.21     12.04 o 
   4   5   6      644.10      666.93     15.90 o 
   5   5   6        0.55        7.76      6.33 o 
   6   5   6        7.32       39.03      7.86 o 
   7   5   6       59.24       57.02      8.91 o 
   8   5   6       58.94       57.20     10.00 o 
   9   5   6      193.48      164.76     12.76 o 
  10   5   6     3413.49     3392.07     44.67 o 
  11   5   6       40.49       44.27     16.95 o 
  12   5   6      783.28      740.30     24.80 o 
  13   5   6       45.19       28.41     18.25 o 
  14   5   6        0.11       19.15     19.44 o 
  15   5   6       10.90        6.34     19.95 o 
  16   5   6        0.78       14.58     21.40 o 
   0   6   6       93.12       82.83     11.14 o 
   1   6   6        0.92       -1.79      6.06 o 
   2   6   6      102.19       99.49      6.50 o 
   3   6   6     1444.02     1647.49     17.21 o 
   4   6   6      282.10      288.75      9.38 o 
   5   6   6      443.44      530.46     11.98 o 
   6   6   6        3.69        5.48      8.57 o 
   7   6   6      463.90      480.27     16.32 o 
   8   6   6       37.50       47.26     10.36 o 
   9   6   6      235.70      229.48     13.80 o 
  10   6   6       35.76        5.93     16.86 o 
  11   6   6      318.76      311.05     18.89 o 
  12   6   6       55.87       41.86     17.25 o 
  13   6   6        0.32       27.48     18.68 o 
  14   6   6        7.94        6.50     18.65 o 
  15   6   6       35.94        7.78     20.24 o 
   1   7   6       28.52       19.64      6.90 o 
   2   7   6     1406.03     1351.75     19.23 o 
   3   7   6      153.03      157.67      7.99 o 
   4   7   6       91.21       86.32      9.68 o 
   5   7   6       29.96       35.80     10.26 o 
   6   7   6     1592.59     1657.60     20.74 o 
   7   7   6      277.09      280.02     16.65 o 
   8   7   6      137.30      148.66     13.06 o 
   9   7   6        0.61      -12.68     12.68 o 
  10   7   6      408.75      411.61     18.22 o 
  11   7   6      132.91      133.42     18.00 o 
  12   7   6      234.41      233.32     19.65 o 
  13   7   6       35.55       46.17     18.77 o 
  14   7   6      304.01      310.99     22.38 o 
  15   7   6       32.59       31.45     21.28 o 
   0   8   6        4.28       22.69     12.37 o 
   1   8   6       40.21       56.99      7.38 o 
   2   8   6       34.50       39.45      7.92 o 
   3   8   6     2120.51     2086.88     22.59 o 
   4   8   6        0.08       10.92      8.85 o 
   5   8   6      716.49      759.82     19.40 o 
   6   8   6        1.46        8.54      9.68 o 
   7   8   6      852.64      849.71     22.87 o 
   8   8   6       17.35       30.22     12.51 o 
   9   8   6       52.34       47.89     14.92 o 
  10   8   6       25.83       19.29     14.17 o 
  11   8   6        3.08        5.75     17.30 o 
  12   8   6        3.34       12.51     18.43 o 
  13   8   6       25.36       57.58     19.08 o 
  14   8   6        0.07       12.42     19.47 o 
  15   8   6       30.49       46.88     21.08 o 
   1   9   6       88.51       81.78     11.34 o 
   2   9   6      231.83      222.83      9.63 o 
   3   9   6      141.41      142.38     12.03 o 
   4   9   6     1962.61     1986.24     28.06 o 
   5   9   6       44.82       54.43     15.62 o 
   6   9   6       37.03       54.66     11.13 o 
   7   9   6       22.03       32.14     12.34 o 
   8   9   6      865.22      864.27     21.21 o 
   9   9   6       27.09        2.77     21.36 o 
  10   9   6      412.32      456.32     18.11 o 
  11   9   6      106.29      150.61     18.65 o 
  12   9   6      655.95      720.70     24.80 o 
  13   9   6       15.65       25.00     19.72 o 
  14   9   6        0.55       17.00     21.10 o 
   0  10   6      131.80      140.94     20.40 o 
   1  10   6      667.04      608.12     23.94 o 
   2  10   6       20.47       34.06     17.73 o 
   3  10   6      115.07      117.73     11.76 o 
   4  10   6      219.90      216.01     14.78 o 
   5  10   6        0.56        8.50     13.22 o 
   6  10   6      129.49      114.36     12.97 o 
   7  10   6      668.04      662.10     19.14 o 
   8  10   6       12.49       10.89     13.27 o 
   9  10   6     1559.74     1561.60     41.41 o 
  10  10   6       19.25       18.54     14.89 o 
  11  10   6        8.52        2.03     17.52 o 
  12  10   6        8.87        6.39     19.03 o 
  13  10   6      100.70      108.35     20.57 o 
  14  10   6       38.68       63.13     20.86 o 
   1  11   6      138.99      156.26     16.44 o 
   2  11   6       54.67       61.47     13.85 o 
   3  11   6        0.12        8.89     13.49 o 
   4  11   6     5235.13     5133.12     45.22 o 
   5  11   6      960.55      934.57     21.08 o 
   6  11   6     1305.97     1356.46     23.93 o 
   7  11   6       88.18       86.08     14.03 o 
   8  11   6      260.88      243.87     24.22 o 
   9  11   6        0.47       17.67     14.86 o 
  10  11   6      563.34      538.77     19.83 o 
  11  11   6      115.87      128.67     18.74 o 
  12  11   6      126.70      120.66     20.54 o 
  13  11   6        4.88       28.51     20.47 o 
   0  12   6     1208.27     1231.56     35.13 o 
   1  12   6     3139.78     3085.46     33.85 o 
   2  12   6       37.89       28.63     12.57 o 
   3  12   6      842.98      793.36     19.88 o 
   4  12   6       59.35       64.76     12.18 o 
   5  12   6      638.77      608.73     19.34 o 
   6  12   6      406.37      392.51     16.64 o 
   7  12   6     4584.18     4506.14     77.13 o 
   8  12   6       18.08       19.26     15.01 o 
   9  12   6       20.98       42.20     15.67 o 
  10  12   6      129.38      110.30     20.82 o 
  11  12   6       82.81       48.23     18.86 o 
  12  12   6       13.78       18.57     27.18 o 
  13  12   6      274.77      317.61     25.66 o 
   1  13   6        9.92       14.06     14.63 o 
   2  13   6     1981.48     1976.07     44.10 o 
   3  13   6       25.37       35.31     12.04 o 
   4  13   6      542.92      559.42     21.59 o 
   5  13   6        4.23       -6.60     16.29 o 
   6  13   6      122.46       97.33     14.84 o 
   7  13   6        2.68        5.10     15.00 o 
   8  13   6        0.80       -7.44     15.39 o 
   9  13   6       16.66       24.08     16.24 o 
  10  13   6        1.08       -6.88     16.54 o 
  11  13   6       47.35       52.24     20.27 o 
  12  13   6       33.66       38.82     20.28 o 
   0  14   6       27.39        9.25     21.83 o 
   1  14   6      490.03      507.78     24.85 o 
   2  14   6      227.72      204.64     16.86 o 
   3  14   6     1176.81     1173.47     38.54 o 
   4  14   6        1.83        4.22     26.10 o 
   5  14   6       77.71       70.71     31.62 o 
   6  14   6      199.92      179.53     17.99 o 
   7  14   6      467.18      459.42     30.22 o 
   8  14   6       53.07       76.01     18.36 o 
   9  14   6       95.44       96.34     20.47 o 
  10  14   6        0.65       14.24     18.14 o 
  11  14   6       36.67       34.35     28.21 o 
   1  15   6      136.54      109.61     22.66 o 
   2  15   6      603.68      583.64     29.97 o 
   3  15   6        6.33      -14.13     21.26 o 
   4  15   6      268.51      253.28     18.71 o 
   5  15   6       92.80      111.20     17.90 o 
   6  15   6        9.95        4.46     17.58 o 
   7  15   6        0.84       -1.77     18.98 o 
   8  15   6      109.14      101.51     19.08 o 
   9  15   6        0.03       23.76     21.38 o 
  10  15   6      376.04      434.07     30.15 o 
   0  16   6      102.00       83.34     24.58 o 
   1  16   6        7.63      -16.91     16.91 o 
   2  16   6       21.43        3.87     15.61 o 
   3  16   6      170.06      145.60     18.37 o 
   4  16   6       17.80       48.68     17.97 o 
   5  16   6      281.70      278.02     20.35 o 
   6  16   6       31.66       39.19     17.92 o 
   7  16   6      666.20      758.76     26.36 o 
   8  16   6      126.46      142.30     20.45 o 
   9  16   6      293.19      322.45     22.82 o 
   1  17   6        0.98        9.49     16.13 o 
   2  17   6      250.38      285.88     20.21 o 
   3  17   6       56.49       42.47     18.58 o 
   4  17   6      489.78      493.53     22.52 o 
   5  17   6      102.82      119.50     19.72 o 
   6  17   6      268.33      276.10     29.58 o 
   7  17   6       21.20       13.19     21.65 o 
   8  17   6       56.38       68.80     20.61 o 
   0  18   6        0.09       14.41     25.74 o 
   1  18   6     1031.74     1079.70     27.28 o 
   2  18   6       10.51       11.98     18.92 o 
   3  18   6        7.49       10.23     18.75 o 
   4  18   6        4.18       14.68     19.07 o 
   5  18   6        3.71      -15.37     19.06 o 
   6  18   6        5.57        2.71     19.70 o 
   1  19   6        5.28       13.47     17.96 o 
   2  19   6       93.51      102.92     20.95 o 
   3  19   6       38.13       30.42     20.07 o 
   4  19   6      206.41      255.24     28.47 o 
   1   1   7       65.64       86.82      4.56 o 
   2   1   7       16.53        4.93      5.68 o 
   3   1   7      922.60      895.72     12.07 o 
   4   1   7      671.13      685.21     11.37 o 
   5   1   7     3346.68     3156.69     28.73 o 
   6   1   7      171.87      183.42      8.82 o 
   7   1   7      119.75      104.90      9.35 o 
   8   1   7        5.12       -4.38      9.67 o 
   9   1   7      345.33      342.29     12.69 o 
  10   1   7      130.50      116.22     15.12 o 
  11   1   7       55.94       55.31     16.44 o 
  12   1   7       70.96       82.45     17.10 o 
  13   1   7      521.86      560.03     22.70 o 
  14   1   7       52.24       22.53     18.95 o 
  15   1   7       19.81       -3.33     20.17 o 
  16   1   7       16.09       26.35     20.93 o 
   0   2   7     8386.06     8343.54     74.17 o 
   1   2   7       96.79      114.38      4.94 o 
   2   2   7      879.92      838.52     10.97 o 
   3   2   7      100.18       74.96      7.06 o 
   4   2   7       48.97       36.52      8.44 o 
   5   2   7      522.50      528.13     11.36 o 
   6   2   7     1165.55     1225.68     18.40 o 
   7   2   7     1545.10     1521.78     19.43 o 
   8   2   7     1021.00     1018.03     18.00 o 
   9   2   7        1.26        9.82     11.49 o 
  10   2   7      311.96      312.49     16.78 o 
  11   2   7       13.83      -11.95     16.16 o 
  12   2   7      106.65       84.04     17.89 o 
  13   2   7       96.60       97.79     18.62 o 
  14   2   7       17.22       43.48     19.48 o 
  15   2   7       61.15       90.35     20.61 o 
  16   2   7       25.21       43.59     21.39 o 
   1   3   7     1581.64     1495.83     15.43 o 
   2   3   7      398.72      342.80      9.05 o 
   3   3   7      114.26       97.49      7.66 o 
   4   3   7      308.35      337.78     10.37 o 
   5   3   7     3755.61     3738.59     32.90 o 
   6   3   7     1122.71     1155.44     14.74 o 
   7   3   7      307.82      311.44      9.66 o 
   8   3   7      142.23      144.55     11.41 o 
   9   3   7      172.49      151.87     14.52 o 
  10   3   7        4.85       -8.35     14.71 o 
  11   3   7     5718.91     5640.11     71.08 o 
  12   3   7       23.43       33.53     17.53 o 
  13   3   7        3.26        9.96     18.32 o 
  14   3   7       94.67       83.89     20.01 o 
  15   3   7       69.11       85.17     20.40 o 
  16   3   7       23.57       15.26     21.34 o 
   0   4   7      879.96      984.76     18.30 o 
   1   4   7     1245.23     1252.42     14.67 o 
   2   4   7     2109.46     2038.11     19.42 o 
   3   4   7      685.38      616.80     12.95 o 
   4   4   7      408.49      402.43     12.64 o 
   5   4   7       90.41       90.81     10.05 o 
   6   4   7     3756.33     3796.42     31.46 o 
   7   4   7      156.05      163.28      9.16 o 
   8   4   7     1080.44     1102.07     17.75 o 
   9   4   7      469.46      451.72     15.04 o 
  10   4   7      246.26      241.16     23.08 o 
  11   4   7       20.28       21.11     17.05 o 
  12   4   7      972.35      950.98     27.14 o 
  13   4   7      393.00      405.94     21.56 o 
  14   4   7      123.82      142.67     21.71 o 
  15   4   7       23.78        6.42     20.43 o 
   1   5   7     1181.08     1136.61     15.16 o 
   2   5   7     1034.56      971.45     11.39 o 
   3   5   7     2670.63     2621.09     24.52 o 
   4   5   7      158.71      159.64     11.58 o 
   5   5   7      886.20      924.68     19.47 o 
   6   5   7      162.45      159.02      8.05 o 
   7   5   7       53.08       54.55      8.77 o 
   8   5   7      225.18      207.41     10.77 o 
   9   5   7      426.82      406.70     15.39 o 
  10   5   7      242.76      232.24     23.47 o 
  11   5   7      288.26      268.20     18.76 o 
  12   5   7       36.46       54.13     18.08 o 
  13   5   7      183.68      174.15     20.38 o 
  14   5   7        4.63       -2.26     19.14 o 
  15   5   7       20.05       11.95     20.02 o 
   0   6   7      813.32      761.70     19.05 o 
   1   6   7      654.02      653.19     12.93 o 
   2   6   7     3638.19     3385.42     26.58 o 
   3   6   7       21.52       29.84      6.50 o 
   4   6   7      414.16      413.42     14.41 o 
   5   6   7     1399.45     1391.16     17.60 o 
   6   6   7     1333.14     1372.31     17.92 o 
   7   6   7      123.82      109.65      9.78 o 
   8   6   7      756.65      743.87     18.97 o 
   9   6   7      166.28      147.63     16.58 o 
  10   6   7      702.68      693.96     22.57 o 
  11   6   7      108.88      113.14     17.61 o 
  12   6   7      584.43      544.98     22.49 o 
  13   6   7       27.93       44.52     18.84 o 
  14   6   7      752.49      765.20     32.25 o 
  15   6   7        3.40       -4.20     20.56 o 
   1   7   7       20.96       25.80      8.21 o 
   2   7   7      557.75      565.72     13.26 o 
   3   7   7       78.53       91.01      7.80 o 
   4   7   7      205.48      178.31      9.83 o 
   5   7   7       95.84       86.39      7.49 o 
   6   7   7       19.96       25.19      8.98 o 
   7   7   7        0.63        9.48      9.80 o 
   8   7   7      195.68      207.99     15.36 o 
   9   7   7      119.26      105.72     19.69 o 
  10   7   7        0.08       -6.39     15.95 o 
  11   7   7      293.32      311.61     19.78 o 
  12   7   7      180.29      146.04     18.98 o 
  13   7   7       44.57       50.32     18.80 o 
  14   7   7      152.23      173.29     30.87 o 
  15   7   7       97.04       76.03     21.45 o 
   0   8   7     8053.79     7969.82     88.76 o 
   1   8   7     3539.56     3613.03     33.12 o 
   2   8   7       42.01       44.61      8.18 o 
   3   8   7       42.08       45.36      9.52 o 
   4   8   7        9.84       18.55      9.97 o 
   5   8   7        0.26        3.71      7.93 o 
   6   8   7     1065.49     1040.51     18.36 o 
   7   8   7      156.35      168.04     13.25 o 
   8   8   7     1644.95     1619.89     29.90 o 
   9   8   7      250.29      227.11     25.94 o 
  10   8   7     1970.18     1883.70     32.82 o 
  11   8   7        0.05       -9.70     17.20 o 
  12   8   7      100.22      112.74     19.08 o 
  13   8   7       14.52       33.32     19.36 o 
  14   8   7      116.18      135.85     23.43 o 
   1   9   7     1566.74     1630.28     21.12 o 
   2   9   7       45.81       47.85      8.68 o 
   3   9   7      295.06      276.50     14.23 o 
   4   9   7       36.65       40.39     11.09 o 
   5   9   7     1160.56     1221.34     19.20 o 
   6   9   7       45.06       50.66     11.88 o 
   7   9   7      672.37      658.06     19.78 o 
   8   9   7     1192.24     1127.60     31.18 o 
   9   9   7      288.08      304.77     26.17 o 
  10   9   7      365.71      368.82     21.84 o 
  11   9   7      845.28      847.01     27.05 o 
  12   9   7       48.49       51.28     22.21 o 
  13   9   7       18.88        1.64     19.88 o 
  14   9   7       22.29       19.72     20.81 o 
   0  10   7     1572.06     1502.02     33.02 o 
   1  10   7        4.39        2.84     10.33 o 
   2  10   7      148.07      129.24     10.19 o 
   3  10   7      449.73      439.89     13.16 o 
   4  10   7      592.94      554.00     16.47 o 
   5  10   7       87.41       69.30     12.17 o 
   6  10   7        0.61       -1.77     12.40 o 
   7  10   7       66.07       48.83     13.87 o 
   8  10   7        9.29       13.70     19.74 o 
   9  10   7     1166.92     1177.56     24.97 o 
  10  10   7       51.56       47.75     17.89 o 
  11  10   7       21.30       40.04     19.24 o 
  12  10   7       76.81       67.22     19.66 o 
  13  10   7       43.66       27.07     21.93 o 
   1  11   7      139.57      146.48     14.04 o 
   2  11   7        9.51       -1.85     11.01 o 
   3  11   7      298.45      312.14     13.91 o 
   4  11   7      665.41      671.16     18.41 o 
   5  11   7      628.19      640.94     19.83 o 
   6  11   7      312.69      284.71     15.35 o 
   7  11   7      623.08      613.25     21.95 o 
   8  11   7      207.26      175.55     15.75 o 
   9  11   7        0.68       29.55     16.30 o 
  10  11   7        1.03       16.48     17.83 o 
  11  11   7      548.66      569.14     23.53 o 
  12  11   7      203.24      238.65     21.58 o 
  13  11   7      397.13      492.27     25.32 o 
   0  12   7        1.52      -16.76     19.15 o 
   1  12   7      224.01      201.56     15.57 o 
   2  12   7      573.42      550.95     19.29 o 
   3  12   7      787.78      774.83     25.35 o 
   4  12   7      341.27      348.45     22.71 o 
   5  12   7       21.43       22.34     13.32 o 
   6  12   7        1.59      -18.02     18.02 o 
   7  12   7       87.25      113.90     16.79 o 
   8  12   7       17.93       10.81     15.00 o 
   9  12   7       36.83       29.06     15.81 o 
  10  12   7      192.22      169.03     19.85 o 
  11  12   7        0.03        5.27     19.81 o 
  12  12   7        4.06      -13.82     22.43 o 
   1  13   7      111.05       90.38     15.58 o 
   2  13   7       11.03      -15.27     15.55 o 
   3  13   7     3742.25     3668.48     76.03 o 
   4  13   7        4.79        5.91     13.61 o 
   5  13   7      641.41      561.60     28.21 o 
   6  13   7       11.57       16.84     16.15 o 
   7  13   7      130.69      131.33     17.12 o 
   8  13   7        0.25       -9.23     17.06 o 
   9  13   7      212.86      223.61     19.63 o 
  10  13   7        1.46       -8.60     26.20 o 
  11  13   7        7.82       19.79     21.25 o 
  12  13   7       84.83      109.12     23.72 o 
   0  14   7        9.06      -17.29     29.44 o 
   1  14   7      312.14      308.05     22.37 o 
   2  14   7      491.70      466.51     22.63 o 
   3  14   7       22.90        9.91     16.22 o 
   4  14   7       56.96       42.31     20.32 o 
   5  14   7       50.93       58.54     16.63 o 
   6  14   7      403.86      409.31     22.21 o 
   7  14   7       73.47      120.46     18.06 o 
   8  14   7       40.00       25.32     19.07 o 
   9  14   7        1.01      -17.22     22.01 o 
  10  14   7        1.41       17.67     30.70 o 
  11  14   7       14.04        0.73     22.41 o 
   1  15   7      644.73      585.50     33.21 o 
   2  15   7      265.85      247.48     18.44 o 
   3  15   7      281.64      301.35     18.33 o 
   4  15   7      102.56      102.93     17.56 o 
   5  15   7     1253.46     1122.39     27.94 o 
   6  15   7      234.68      242.75     19.04 o 
   7  15   7      329.50      330.13     20.95 o 
   8  15   7       22.56       38.87     18.80 o 
   9  15   7       35.06        6.24     26.34 o 
  10  15   7      206.38      238.78     34.79 o 
   0  16   7      375.08      394.12     40.44 o 
   1  16   7       11.68        1.77     17.60 o 
   2  16   7        1.41       -6.89     16.25 o 
   3  16   7       40.53       50.02     16.27 o 
   4  16   7       36.58       26.16     17.89 o 
   5  16   7      223.38      259.38     20.46 o 
   6  16   7      174.84      185.73     19.85 o 
   7  16   7        6.37        0.52     18.39 o 
   8  16   7        8.99        6.07     19.20 o 
   9  16   7       13.42       39.01     22.91 o 
   1  17   7       63.12       60.55     18.73 o 
   2  17   7        1.82        0.79     16.87 o 
   3  17   7       65.65       46.62     18.67 o 
   4  17   7      107.27      103.62     21.56 o 
   5  17   7      123.54      137.65     20.20 o 
   6  17   7       28.66       17.47     20.46 o 
   7  17   7        3.71       -1.57     19.75 o 
   0  18   7      485.87      447.57     33.63 o 
   1  18   7       82.66       93.69     17.77 o 
   2  18   7      388.28      427.02     21.11 o 
   3  18   7       60.22       61.16     20.37 o 
   4  18   7       21.81       43.17     19.90 o 
   5  18   7        1.18       19.94     20.09 o 
   1  19   7       30.00       40.14     18.65 o 
   2  19   7       68.97       54.95     22.30 o 
   0   0   8   122692.43   121693.17   1973.14 o 
   1   0   8     7616.65     7420.51     66.68 o 
   2   0   8        1.03        8.73      9.38 o 
   3   0   8      747.30      705.84     16.85 o 
   4   0   8      294.33      268.86     12.13 o 
   5   0   8      389.82      379.18     15.72 o 
   6   0   8     2742.46     2911.06     39.88 o 
   7   0   8        7.14       14.57     12.98 o 
   8   0   8       43.83       11.20     14.18 o 
   9   0   8      503.44      506.63     28.79 o 
  10   0   8      830.28      841.29     34.69 o 
  11   0   8       80.72       98.68     26.41 o 
  12   0   8       61.56       96.01     44.79 o 
  13   0   8      520.10      555.87     33.10 o 
  14   0   8      150.08      160.35     29.95 o 
  15   0   8       97.85      117.10     30.10 o 
   1   1   8     6408.04     6624.67     46.87 o 
   2   1   8      119.61      133.90      7.21 o 
   3   1   8       66.15       60.60      7.82 o 
   4   1   8       37.51       36.15      7.16 o 
   5   1   8      130.63      111.70      9.73 o 
   6   1   8      162.41      152.41      8.93 o 
   7   1   8      359.01      368.23     11.92 o 
   8   1   8       11.47       17.06     10.12 o 
   9   1   8        3.36        0.46     15.55 o 
  10   1   8       46.93       43.39     15.35 o 
  11   1   8     2199.75     2224.35     47.45 o 
  12   1   8      343.41      359.97     20.03 o 
  13   1   8       30.57       58.87     19.34 o 
  14   1   8       29.55       17.18     19.26 o 
  15   1   8       69.80       47.49     25.97 o 
   0   2   8    11404.29    12126.37    116.31 o 
   1   2   8       72.77       53.53      6.36 o 
   2   2   8      147.80      160.34      5.46 o 
   3   2   8      115.51       94.04      6.76 o 
   4   2   8       30.20       29.85      6.11 o 
   5   2   8      118.76      111.40      7.69 o 
   6   2   8      467.55      438.87     12.28 o 
   7   2   8       16.28        4.69      9.25 o 
   8   2   8     1888.67     1924.14     23.45 o 
   9   2   8      260.88      267.36     15.55 o 
  10   2   8      281.90      288.78     20.39 o 
  11   2   8        7.08        4.84     16.17 o 
  12   2   8        2.88       12.87     17.05 o 
  13   2   8       17.76       22.27     18.43 o 
  14   2   8       30.08       67.56     19.74 o 
  15   2   8       58.36       91.76     21.44 o 
   1   3   8        0.07        1.94      7.83 o 
   2   3   8     1642.33     1656.91     14.43 o 
   3   3   8     3591.77     3271.50     28.00 o 
   4   3   8       47.61       31.23      6.57 o 
   5   3   8     1497.16     1403.63     23.46 o 
   6   3   8       27.10       14.24      7.45 o 
   7   3   8       35.23       33.02      8.71 o 
   8   3   8       27.77       18.18     10.66 o 
   9   3   8      880.52      909.14     28.52 o 
  10   3   8      238.19      223.51     18.96 o 
  11   3   8       67.08       88.19     16.73 o 
  12   3   8      436.01      436.37     21.03 o 
  13   3   8      207.27      234.28     21.10 o 
  14   3   8       72.89       36.76     19.98 o 
  15   3   8       82.32       55.18     20.97 o 
   0   4   8     1011.25      991.76     27.84 o 
   1   4   8        0.20       -6.96      6.96 o 
   2   4   8     2390.52     2470.24     20.93 o 
   3   4   8      321.31      347.97     10.67 o 
   4   4   8       62.53       60.26      9.73 o 
   5   4   8       26.57       24.32      9.83 o 
   6   4   8      127.82      109.77     10.51 o 
   7   4   8      134.69      135.52     10.27 o 
   8   4   8       20.78       20.13     12.79 o 
   9   4   8        4.84       -8.88     16.64 o 
  10   4   8       43.94       36.26     17.83 o 
  11   4   8       14.28       29.46     16.49 o 
  12   4   8      149.19      140.81     18.28 o 
  13   4   8        0.76       -6.80     18.36 o 
  14   4   8      544.05      564.42     35.39 o 
  15   4   8       11.19       -7.20     20.99 o 
   1   5   8     2151.91     2229.08     22.57 o 
   2   5   8      482.50      503.91      9.14 o 
   3   5   8      823.96      830.04     16.81 o 
   4   5   8        0.44      -10.68     10.90 o 
   5   5   8      363.45      433.28     15.81 o 
   6   5   8       24.03       10.54     11.82 o 
   7   5   8      512.44      516.30     12.75 o 
   8   5   8      134.44      146.29     13.99 o 
   9   5   8       30.57       -5.42     21.22 o 
  10   5   8       70.41       82.87     21.99 o 
  11   5   8      274.56      254.38     18.86 o 
  12   5   8      151.67      165.93     22.43 o 
  13   5   8      264.36      272.39     20.80 o 
  14   5   8       12.54       15.38     20.33 o 
  15   5   8        1.37       13.30     25.80 o 
   0   6   8       40.52       33.41     12.00 o 
   1   6   8      464.00      467.70     12.12 o 
   2   6   8      545.73      621.75     11.16 o 
   3   6   8      232.31      222.36     11.27 o 
   4   6   8      742.13      699.27     18.56 o 
   5   6   8        0.07       23.30     12.26 o 
   6   6   8       22.84       15.73      9.31 o 
   7   6   8      238.87      255.98     10.27 o 
   8   6   8        0.16      -16.63     16.63 o 
   9   6   8        5.97        7.31     19.61 o 
  10   6   8       53.94       39.61     16.27 o 
  11   6   8       26.23       23.50     17.05 o 
  12   6   8       86.90       97.57     18.53 o 
  13   6   8       32.67       18.71     19.21 o 
  14   6   8        0.60       -5.41     20.02 o 
  15   6   8        1.80        6.91     30.18 o 
   1   7   8      345.57      339.70     10.83 o 
   2   7   8       20.74        9.11      8.39 o 
   3   7   8     1552.36     1526.90     18.45 o 
   4   7   8      498.19      473.52     11.87 o 
   5   7   8     3969.45     3951.01     35.38 o 
   6   7   8      186.41      187.65     14.84 o 
   7   7   8     1556.06     1548.83     24.03 o 
   8   7   8      138.68      122.38     16.17 o 
   9   7   8      885.43      889.79     30.96 o 
  10   7   8       23.79        9.91     16.48 o 
  11   7   8      255.59      255.71     19.37 o 
  12   7   8        0.06      -18.01     18.01 o 
  13   7   8      205.12      212.07     21.39 o 
  14   7   8       80.58       72.70     20.80 o 
   0   8   8      380.12      383.96     17.33 o 
   1   8   8       42.73       39.30      9.30 o 
   2   8   8      711.23      738.51     15.37 o 
   3   8   8      221.07      220.99      9.71 o 
   4   8   8      134.56       94.58      9.21 o 
   5   8   8       19.00       16.95      8.99 o 
   6   8   8     1032.47     1008.47     19.47 o 
   7   8   8      155.51      149.78     20.31 o 
   8   8   8     1572.66     1513.87     40.68 o 
   9   8   8       31.64       37.31     17.11 o 
  10   8   8      150.33      179.62     19.54 o 
  11   8   8       16.25       -1.01     17.71 o 
  12   8   8        1.74        7.44     18.51 o 
  13   8   8        0.69        5.12     20.01 o 
  14   8   8       13.61       36.89     20.68 o 
   1   9   8     1043.16     1014.74     18.03 o 
   2   9   8       13.00        8.44     10.48 o 
   3   9   8      565.48      519.68     13.80 o 
   4   9   8      324.41      307.63     13.80 o 
   5   9   8        0.79       -9.80      9.80 o 
   6   9   8        2.88       -8.61     16.42 o 
   7   9   8     1347.11     1334.83     40.23 o 
   8   9   8      116.85      115.56     23.38 o 
   9   9   8      484.81      518.71     27.20 o 
  10   9   8        6.15       34.86     17.47 o 
  11   9   8      295.85      390.94     21.04 o 
  12   9   8        5.35      -10.92     23.56 o 
  13   9   8       70.63      129.56     21.14 o 
   0  10   8        7.07        7.81     18.72 o 
   1  10   8       12.01        5.76     12.65 o 
   2  10   8      112.79      122.68     13.53 o 
   3  10   8      130.38      124.35     13.43 o 
   4  10   8       35.18       13.56     11.57 o 
   5  10   8        0.53        3.65     14.09 o 
   6  10   8      214.94      171.87     15.20 o 
   7  10   8       64.37       74.29     26.61 o 
   8  10   8     1475.76     1538.61     36.74 o 
   9  10   8       51.20       66.46     16.89 o 
  10  10   8        0.24       10.01     17.64 o 
  11  10   8       37.72       38.13     18.68 o 
  12  10   8        6.49      -12.13     19.49 o 
  13  10   8        1.67      -11.69     21.96 o 
   1  11   8      360.03      358.49     20.97 o 
   2  11   8       39.67       10.67     14.68 o 
   3  11   8      278.89      264.64     19.46 o 
   4  11   8      451.86      445.79     27.12 o 
   5  11   8     2509.16     2585.04     55.72 o 
   6  11   8      202.39      181.85     16.93 o 
   7  11   8       35.42       23.71     15.45 o 
   8  11   8       73.31       72.51     16.49 o 
   9  11   8      151.74      162.45     20.45 o 
  10  11   8      116.50      125.72     21.09 o 
  11  11   8      557.65      557.23     26.44 o 
  12  11   8       53.77       31.10     24.75 o 
   0  12   8      812.00      788.94     31.47 o 
   1  12   8       30.48       20.63     15.40 o 
   2  12   8      469.47      455.56     19.22 o 
   3  12   8      417.07      396.44     22.33 o 
   4  12   8      482.14      489.82     33.40 o 
   5  12   8        5.77       -0.86     18.70 o 
   6  12   8      753.68      771.08     34.00 o 
   7  12   8     1090.52     1108.02     26.78 o 
   8  12   8     1338.41     1307.24     31.32 o 
   9  12   8        4.65        6.34     19.77 o 
  10  12   8       13.18       -5.78     20.55 o 
  11  12   8        2.65       -0.90     25.25 o 
  12  12   8       82.73       62.53     22.20 o 
   1  13   8       34.84       10.67     15.77 o 
   2  13   8       21.20        5.41     17.99 o 
   3  13   8      642.54      625.69     31.07 o 
   4  13   8       45.09       25.76     13.78 o 
   5  13   8      115.09      117.49     16.88 o 
   6  13   8        0.22      -16.02     16.02 o 
   7  13   8      161.07      156.72     18.89 o 
   8  13   8        4.63       15.12     19.56 o 
   9  13   8      277.81      264.34     28.91 o 
  10  13   8        9.11       -4.20     21.42 o 
  11  13   8        0.19        8.28     22.57 o 
   0  14   8     1394.29     1314.26     71.38 o 
   1  14   8      193.70      168.18     30.31 o 
   2  14   8     1572.17     1559.28     43.96 o 
   3  14   8       27.66       26.43     16.60 o 
   4  14   8     1167.11     1235.16     25.58 o 
   5  14   8       97.73      117.93     17.37 o 
   6  14   8      288.77      296.65     19.76 o 
   7  14   8      254.78      270.48     20.06 o 
   8  14   8      306.00      343.49     28.54 o 
   9  14   8       51.39       62.23     20.94 o 
  10  14   8      585.75      649.95     35.32 o 
   1  15   8       42.61       44.36     17.41 o 
   2  15   8        1.35       -9.09     17.18 o 
   3  15   8      176.84      145.47     16.36 o 
   4  15   8      175.30      161.61     18.58 o 
   5  15   8       76.14       70.56     18.20 o 
   6  15   8       51.12       66.02     18.37 o 
   7  15   8        0.02       27.16     19.04 o 
   8  15   8       80.05       83.89     22.41 o 
   9  15   8      244.45      305.75     29.96 o 
   0  16   8       38.92       30.04     25.98 o 
   1  16   8       28.57       40.01     18.29 o 
   2  16   8      149.62      194.56     20.08 o 
   3  16   8        3.40       -6.50     16.26 o 
   4  16   8      298.09      303.60     20.33 o 
   5  16   8        1.49      -12.71     18.23 o 
   6  16   8       71.57       67.08     19.31 o 
   7  16   8        2.11       29.21     21.99 o 
   8  16   8      259.43      319.05     46.51 o 
   1  17   8      150.04      164.73     20.68 o 
   2  17   8        3.15        9.08     17.38 o 
   3  17   8      172.70      203.90     24.44 o 
   4  17   8      106.21      139.79     20.45 o 
   5  17   8      345.05      414.39     23.39 o 
   6  17   8       21.72       58.40     20.02 o 
   0  18   8      456.92      439.23     33.46 o 
   1  18   8       44.29       59.98     20.24 o 
   2  18   8        7.14       14.25     17.96 o 
   3  18   8       46.42        7.45     20.09 o 
   4  18   8      113.37       92.99     20.70 o 
   1   1   9      196.22      204.14      8.69 o 
   2   1   9       89.59       91.73      7.41 o 
   3   1   9       73.62       69.36      8.13 o 
   4   1   9     1244.16     1147.83     18.57 o 
   5   1   9      473.46      462.72     11.54 o 
   6   1   9       57.82       67.77      8.77 o 
   7   1   9        1.76       -9.23      9.23 o 
   8   1   9       19.26       11.51     13.27 o 
   9   1   9       18.47        3.94     14.31 o 
  10   1   9      395.90      388.93     20.96 o 
  11   1   9        9.87       29.13     17.99 o 
  12   1   9       77.00       90.13     18.28 o 
  13   1   9       62.58       54.78     19.34 o 
  14   1   9      144.97      127.93     21.20 o 
  15   1   9        0.90       15.49     20.74 o 
   0   2   9      683.49      663.64     17.21 o 
   1   2   9        8.53       -0.47      5.02 o 
   2   2   9      130.00      117.57      6.88 o 
   3   2   9      343.64      333.30      9.96 o 
   4   2   9      156.52      142.17      8.33 o 
   5   2   9      309.58      274.01      9.86 o 
   6   2   9      548.60      539.70     13.42 o 
   7   2   9      104.76       90.09     10.52 o 
   8   2   9        0.67        9.53     12.93 o 
   9   2   9        1.75       17.99     14.07 o 
  10   2   9      190.35      221.09     16.61 o 
  11   2   9       55.03       63.75     16.74 o 
  12   2   9      554.64      600.63     23.53 o 
  13   2   9       54.20       52.99     19.23 o 
  14   2   9        6.16       22.97     19.91 o 
  15   2   9        5.34       20.22     23.80 o 
   1   3   9      129.84      131.00      8.34 o 
   2   3   9     1161.95     1175.54     11.96 o 
   3   3   9        6.00        6.66      6.06 o 
   4   3   9     1240.36     1207.05     19.51 o 
   5   3   9        0.23      -10.06     11.74 o 
   6   3   9     1961.48     1986.19     22.19 o 
   7   3   9      310.09      296.86     11.30 o 
   8   3   9      211.34      225.06     17.76 o 
   9   3   9        2.12        2.48     13.95 o 
  10   3   9      319.88      358.17     19.59 o 
  11   3   9     1370.53     1311.15     36.97 o 
  12   3   9      712.88      694.53     24.22 o 
  13   3   9       28.66        8.86     18.89 o 
  14   3   9       71.92       93.02     20.54 o 
  15   3   9        0.28       -5.15     26.26 o 
   0   4   9      296.30      311.18     15.17 o 
   1   4   9     2800.72     2696.98     26.17 o 
   2   4   9       46.30       47.66      7.58 o 
   3   4   9      107.69      118.88      9.29 o 
   4   4   9     1102.62     1015.01     26.25 o 
   5   4   9      266.30      283.57      9.98 o 
   6   4   9      261.86      258.49     16.31 o 
   7   4   9      687.20      629.81     16.78 o 
   8   4   9       44.07       41.07     13.06 o 
   9   4   9      253.24      265.61     16.12 o 
  10   4   9      105.73      103.40     21.03 o 
  11   4   9       73.15       66.98     23.20 o 
  12   4   9      876.83      842.66     26.64 o 
  13   4   9      168.86      221.83     21.01 o 
  14   4   9        5.86       20.93     20.28 o 
   1   5   9       48.58       45.31      8.42 o 
   2   5   9      776.08      768.84     14.04 o 
   3   5   9      307.76      312.68     11.63 o 
   4   5   9      160.26      143.72     12.38 o 
   5   5   9      244.70      251.83     13.45 o 
   6   5   9      226.91      240.70     13.86 o 
   7   5   9       20.61       19.98      8.92 o 
   8   5   9       48.94       18.14     13.24 o 
   9   5   9      247.00      236.85     15.82 o 
  10   5   9       98.34      102.84     21.28 o 
  11   5   9     1415.09     1403.40     32.58 o 
  12   5   9        0.33       31.34     18.36 o 
  13   5   9       89.79       81.80     19.44 o 
  14   5   9       11.36       -2.69     19.91 o 
   0   6   9       27.92       10.78     12.37 o 
   1   6   9        2.83       -2.25      8.53 o 
   2   6   9      756.01      687.52     14.23 o 
   3   6   9      635.68      622.25     13.23 o 
   4   6   9      280.43      299.20     13.79 o 
   5   6   9     1291.45     1247.71     23.45 o 
   6   6   9       17.72       12.59     12.90 o 
   7   6   9      781.50      765.05     19.12 o 
   8   6   9        5.25        5.01     16.07 o 
   9   6   9      503.50      533.86     31.81 o 
  10   6   9      136.14      138.88     17.58 o 
  11   6   9       10.54       -6.47     17.43 o 
  12   6   9      161.49      154.11     19.29 o 
  13   6   9      371.20      392.65     22.69 o 
  14   6   9      144.72      186.15     21.70 o 
   1   7   9       52.45       45.93      9.28 o 
   2   7   9      478.07      465.14     12.73 o 
   3   7   9       25.75       23.23      6.91 o 
   4   7   9       90.38       92.29     12.70 o 
   5   7   9      158.25      192.90     14.11 o 
   6   7   9       57.85       56.20     13.90 o 
   7   7   9      307.34      287.71     20.09 o 
   8   7   9      112.83       85.02     27.57 o 
   9   7   9        0.03        1.94     15.16 o 
  10   7   9        0.98        4.91     16.55 o 
  11   7   9       43.26       39.56     17.77 o 
  12   7   9      180.50      184.65     24.12 o 
  13   7   9       17.77       26.27     19.90 o 
  14   7   9      168.67      217.79     22.64 o 
   0   8   9       18.77       28.27     13.89 o 
   1   8   9     3111.45     3138.85     30.66 o 
   2   8   9        6.12       -8.30      9.58 o 
   3   8   9       79.99       75.96      9.99 o 
   4   8   9       26.09       39.98      8.67 o 
   5   8   9        3.67        7.07     10.32 o 
   6   8   9       53.13       34.99     17.03 o 
   7   8   9     2327.53     2318.19     44.45 o 
   8   8   9      812.05      808.46     36.46 o 
   9   8   9       31.53       14.26     15.85 o 
  10   8   9      351.20      365.19     19.79 o 
  11   8   9        5.02       12.25     17.88 o 
  12   8   9       19.86       42.14     19.27 o 
  13   8   9      169.21      188.83     23.12 o 
   1   9   9       20.83       37.67     12.60 o 
   2   9   9      112.25       93.56     16.18 o 
   3   9   9       99.99       81.89     15.56 o 
   4   9   9     1254.98     1250.53     41.88 o 
   5   9   9        3.03       -9.76     14.05 o 
   6   9   9       98.84      104.53     22.15 o 
   7   9   9      316.89      315.79     29.37 o 
   8   9   9      114.07       98.35     17.53 o 
   9   9   9      201.08      219.66     19.66 o 
  10   9   9      631.24      636.51     25.61 o 
  11   9   9        0.74        8.04     22.32 o 
  12   9   9      177.82      177.59     27.06 o 
  13   9   9       12.38       21.89     26.30 o 
   0  10   9      126.28       96.92     19.78 o 
   1  10   9       12.33        0.47     13.32 o 
   2  10   9      198.17      182.07     15.01 o 
   3  10   9        0.12      -16.24     16.24 o 
   4  10   9       71.50       60.20     20.44 o 
   5  10   9       91.61       97.75     31.13 o 
   6  10   9      228.12      211.67     34.40 o 
   7  10   9       12.54        9.65     16.32 o 
   8  10   9        1.40       12.08     17.55 o 
   9  10   9     1165.03     1153.69     37.23 o 
  10  10   9      342.48      374.36     23.04 o 
  11  10   9      114.19      121.30     25.91 o 
  12  10   9       70.41       97.44     26.42 o 
   1  11   9       22.13       20.69     19.10 o 
   2  11   9      131.59      129.74     20.55 o 
   3  11   9       30.18        6.97     19.39 o 
   4  11   9     1189.20     1200.29     43.16 o 
   5  11   9      146.56      123.84     21.72 o 
   6  11   9      569.47      566.57     20.47 o 
   7  11   9       33.74       41.43     17.40 o 
   8  11   9      234.84      234.65     19.90 o 
   9  11   9      126.99      121.72     19.98 o 
  10  11   9       21.02       44.76     24.60 o 
  11  11   9       25.92        7.05     29.70 o 
  12  11   9      315.82      348.34     30.73 o 
   0  12   9       18.53       14.39     21.40 o 
   1  12   9      127.36      120.63     31.02 o 
   2  12   9      626.95      614.66     31.80 o 
   3  12   9       68.60       53.50     22.72 o 
   4  12   9      112.02       99.48     25.82 o 
   5  12   9       21.74        3.13     15.19 o 
   6  12   9       38.52       21.63     16.68 o 
   7  12   9        8.51       47.67     18.59 o 
   8  12   9        1.00       -3.63     18.84 o 
   9  12   9       26.79       24.37     21.23 o 
  10  12   9      244.98      206.14     27.31 o 
  11  12   9        8.96        8.96     37.83 o 
   1  13   9      104.06       95.00     34.99 o 
   2  13   9      128.49      107.52     29.26 o 
   3  13   9      815.62      846.83     25.69 o 
   4  13   9        1.51       14.73     16.33 o 
   5  13   9        0.19        9.49     20.52 o 
   6  13   9       27.22       25.18     18.25 o 
   7  13   9       34.56       34.85     19.55 o 
   8  13   9       14.39       36.54     20.84 o 
   9  13   9       70.31       44.54     25.56 o 
  10  13   9       29.24       21.24     41.76 o 
   0  14   9        0.99        1.91     23.46 o 
   1  14   9        4.30      -12.37     16.68 o 
   2  14   9      463.21      475.41     20.19 o 
   3  14   9       35.78       10.29     16.85 o 
   4  14   9      394.61      396.12     17.92 o 
   5  14   9      157.49      154.90     21.01 o 
   6  14   9        2.57       15.52     22.82 o 
   7  14   9       16.70       24.44     20.30 o 
   8  14   9       32.94       39.00     20.81 o 
   9  14   9       39.20       -1.90     28.19 o 
   1  15   9       39.34       63.68     22.30 o 
   2  15   9      668.62      665.61     30.50 o 
   3  15   9        5.32       -3.69     17.50 o 
   4  15   9      280.08      307.97     18.12 o 
   5  15   9      343.68      331.51     20.68 o 
   6  15   9      675.20      679.12     27.86 o 
   7  15   9      157.89      164.02     22.36 o 
   8  15   9        9.85        3.66     21.30 o 
   0  16   9        2.34      -16.17     24.91 o 
   1  16   9       86.34      108.71     19.58 o 
   2  16   9        5.61       -6.26     18.62 o 
   3  16   9       30.96       38.39     16.40 o 
   4  16   9        1.50       15.42     18.89 o 
   5  16   9      157.47      184.84     22.53 o 
   6  16   9       70.92       70.16     21.68 o 
   1  17   9       10.14        9.34     19.52 o 
   2  17   9      140.13      129.22     20.27 o 
   3  17   9        1.22        0.67     17.76 o 
   4  17   9      156.31      176.66     21.21 o 
   5  17   9       26.05       19.13     23.50 o 
   0  18   9       37.35       37.18     33.56 o 
   0   0  10     1980.06     1947.22     45.46 o 
   1   0  10     1179.21     1161.86     18.61 o 
   2   0  10       12.37       17.28     11.78 o 
   3   0  10      107.51      106.17     13.20 o 
   4   0  10      402.96      396.12     17.36 o 
   5   0  10       38.77       29.88     10.78 o 
   6   0  10     1627.16     1605.60     35.46 o 
   7   0  10     1757.44     1662.66     37.76 o 
   8   0  10      461.30      506.06     27.08 o 
   9   0  10     2110.32     2118.27     45.66 o 
  10   0  10      446.53      478.39     40.78 o 
  11   0  10      189.72      214.81     26.00 o 
  12   0  10      118.76      127.81     26.20 o 
  13   0  10        0.81      -21.18     33.55 o 
  14   0  10       20.26       34.18     37.11 o 
   1   1  10      372.33      353.05     10.32 o 
   2   1  10     1445.96     1439.91     23.65 o 
   3   1  10       98.80       91.43      8.85 o 
   4   1  10      358.40      368.51     11.12 o 
   5   1  10      135.19      155.28     12.51 o 
   6   1  10      270.27      249.65     17.42 o 
   7   1  10       17.15       33.71     13.00 o 
   8   1  10        0.15       -6.00     13.51 o 
   9   1  10        0.16       -1.30     14.63 o 
  10   1  10      414.90      439.85     18.96 o 
  11   1  10      571.32      595.01     21.76 o 
  12   1  10     1259.00     1254.60     30.78 o 
  13   1  10        0.20       20.95     24.59 o 
  14   1  10       40.85       13.03     20.70 o 
   0   2  10      184.25      187.29     11.83 o 
   1   2  10      538.01      483.34     12.94 o 
   2   2  10      198.21      201.00      8.20 o 
   3   2  10      393.42      401.22     11.28 o 
   4   2  10        0.63       -5.33      8.29 o 
   5   2  10      370.60      348.82     12.44 o 
   6   2  10       13.96        4.03      9.39 o 
   7   2  10        4.31       -2.81     12.58 o 
   8   2  10      167.75      178.71     21.24 o 
   9   2  10      169.76      190.43     15.92 o 
  10   2  10        7.40       24.46     16.30 o 
  11   2  10      700.56      699.06     26.14 o 
  12   2  10      231.35      250.76     20.18 o 
  13   2  10      347.49      364.15     25.07 o 
  14   2  10      121.70      145.64     21.39 o 
   1   3  10       58.90       43.92      8.24 o 
   2   3  10      282.12      280.96      9.36 o 
   3   3  10      395.93      397.15     11.29 o 
   4   3  10      472.40      491.60     11.67 o 
   5   3  10      109.77      126.40      8.87 o 
   6   3  10     1052.04     1022.16     17.30 o 
   7   3  10       13.78       19.01     12.74 o 
   8   3  10        4.33        2.95     17.93 o 
   9   3  10       21.34       39.53     14.23 o 
  10   3  10      762.46      728.56     22.54 o 
  11   3  10        2.44       -0.04     16.79 o 
  12   3  10       63.12       67.03     18.24 o 
  13   3  10       17.48       21.55     18.99 o 
  14   3  10       52.84       71.34     20.67 o 
   0   4  10        7.35       16.38     12.54 o 
   1   4  10      393.14      405.31     11.81 o 
   2   4  10       10.64       -0.15      8.39 o 
   3   4  10        1.84        9.65      5.53 o 
   4   4  10      251.88      249.58     15.40 o 
   5   4  10        0.20       -7.55     14.34 o 
   6   4  10       50.38       60.77     15.70 o 
   7   4  10      261.01      285.58     13.58 o 
   8   4  10        8.05        2.76     14.14 o 
   9   4  10        8.68       18.81     14.73 o 
  10   4  10       12.22       14.56     15.66 o 
  11   4  10     1827.50     1874.56     33.20 o 
  12   4  10      112.89      124.98     19.28 o 
  13   4  10       42.43       30.39     19.56 o 
  14   4  10        0.62      -12.53     19.90 o 
   1   5  10       22.80       13.36      8.91 o 
   2   5  10      445.64      395.25     11.96 o 
   3   5  10      356.95      357.87     11.51 o 
   4   5  10      313.33      313.58     13.48 o 
   5   5  10        0.08       -8.34     14.48 o 
   6   5  10       29.20       15.95     15.75 o 
   7   5  10       16.48       12.25     16.60 o 
   8   5  10       22.29       20.11     14.25 o 
   9   5  10      147.60      124.40     28.23 o 
  10   5  10     1407.69     1441.84     41.15 o 
  11   5  10       45.41       62.09     17.41 o 
  12   5  10      290.36      320.34     21.12 o 
  13   5  10       50.93       57.54     19.67 o 
   0   6  10        0.62       -6.40     13.20 o 
   1   6  10       14.62       15.27      9.37 o 
   2   6  10      112.62      117.07      9.49 o 
   3   6  10      785.54      771.34     15.19 o 
   4   6  10       59.83       65.38     14.72 o 
   5   6  10      225.42      210.05     16.40 o 
   6   6  10       21.85       18.08     16.11 o 
   7   6  10      320.67      293.99     19.02 o 
   8   6  10       13.09        6.27     13.68 o 
   9   6  10       57.59       50.99     18.06 o 
  10   6  10      124.66      128.50     16.90 o 
  11   6  10      262.31      279.79     19.66 o 
  12   6  10       58.10       62.16     24.99 o 
  13   6  10        7.81      -12.50     25.87 o 
   1   7  10        3.02      -11.43     11.43 o 
   2   7  10      250.39      265.08     13.56 o 
   3   7  10       69.42       80.88     11.85 o 
   4   7  10       79.56       60.76     14.96 o 
   5   7  10        9.09      -18.79     22.48 o 
   6   7  10      756.52      749.46     28.22 o 
   7   7  10      193.95      154.30     31.37 o 
   8   7  10       28.69        0.21     20.18 o 
   9   7  10        1.40      -18.82     22.34 o 
  10   7  10       60.63       73.47     24.67 o 
  11   7  10      114.93      111.08     25.03 o 
  12   7  10       54.33       76.86     25.09 o 
  13   7  10       28.04        7.92     25.56 o 
   0   8  10        4.82       24.66     17.84 o 
   1   8  10       14.96       14.38     12.91 o 
   2   8  10       16.28        3.55     16.95 o 
   3   8  10      646.68      625.57     24.53 o 
   4   8  10        0.04      -11.14     11.14 o 
   5   8  10      376.83      335.75     16.08 o 
   6   8  10       15.09      -22.60     34.28 o 
   7   8  10      496.27      470.14     40.33 o 
   8   8  10        4.16      -21.97     21.97 o 
   9   8  10       67.36       65.93     23.74 o 
  10   8  10       16.38       47.16     23.94 o 
  11   8  10        0.64        0.62     25.06 o 
  12   8  10        2.70       18.72     26.02 o 
   1   9  10       11.72        5.49     12.84 o 
   2   9  10       55.46       43.69     13.08 o 
   3   9  10      107.62       96.60     19.93 o 
   4   9  10      515.58      479.02     18.57 o 
   5   9  10      115.58       74.47     27.89 o 
   6   9  10        6.76       -1.27     20.19 o 
   7   9  10       33.89       36.90     15.80 o 
   8   9  10      520.83      453.98     27.19 o 
   9   9  10       84.22      116.13     24.58 o 
  10   9  10       99.06      109.94     25.43 o 
  11   9  10       61.21      105.33     25.64 o 
  12   9  10      190.33      254.95     27.91 o 
   0  10  10       32.13      -11.22     19.56 o 
   1  10  10       95.74       66.35     19.63 o 
   2  10  10       17.67        4.19     20.27 o 
   3  10  10      170.29      147.46     26.14 o 
   4  10  10       78.99       59.56     26.71 o 
   5  10  10        5.30      -12.47     15.71 o 
   6  10  10       84.19       74.79     15.98 o 
   7  10  10      315.46      272.34     52.33 o 
   8  10  10       10.30        0.35     22.43 o 
   9  10  10      655.17      700.49     32.06 o 
  10  10  10        6.83       -0.91     38.01 o 
  11  10  10        0.38       47.49     26.16 o 
   1  11  10      104.90       96.93     19.91 o 
   2  11  10       62.84       43.93     27.74 o 
   3  11  10        0.15      -17.19     17.19 o 
   4  11  10     1892.55     1871.93     66.14 o 
   5  11  10      957.00      893.00     31.53 o 
   6  11  10      410.91      401.71     20.16 o 
   7  11  10       39.61       19.11     22.96 o 
   8  11  10      308.36      344.12     27.40 o 
   9  11  10        0.32      -21.92     30.34 o 
  10  11  10      317.55      329.58     29.16 o 
  11  11  10      137.87      120.02     27.92 o 
   0  12  10      903.49      951.99     66.38 o 
   1  12  10      970.46      912.10     44.13 o 
   2  12  10       73.35       53.94     15.97 o 
   3  12  10      317.23      307.95     24.00 o 
   4  12  10       36.40       23.01     16.12 o 
   5  12  10      167.24      176.30     15.68 o 
   6  12  10      469.33      432.51     21.79 o 
   7  12  10     2019.68     2018.17     45.33 o 
   8  12  10       56.09       76.46     25.35 o 
   9  12  10        0.09      -10.21     25.67 o 
  10  12  10       75.76      102.65     26.82 o 
   1  13  10        0.55      -15.77     15.77 o 
   2  13  10     1072.41     1038.18     27.58 o 
   3  13  10       29.90       31.19     16.52 o 
   4  13  10      380.59      404.90     21.76 o 
   5  13  10       38.61      -13.07     18.43 o 
   6  13  10       75.84       65.09     19.19 o 
   7  13  10        0.20       -8.12     24.60 o 
   8  13  10        0.12       10.88     25.36 o 
   9  13  10        5.24       28.28     26.71 o 
   0  14  10       18.68      -12.60     24.10 o 
   1  14  10      129.23      144.26     17.94 o 
   2  14  10      250.91      269.09     19.11 o 
   3  14  10      396.30      413.83     20.54 o 
   4  14  10        0.31      -16.24     16.24 o 
   5  14  10        3.17       -8.24     19.35 o 
   6  14  10      151.49      185.37     25.97 o 
   7  14  10       74.25      122.42     26.31 o 
   8  14  10       72.62       52.74     26.70 o 
   1  15  10       98.90       96.34     19.15 o 
   2  15  10      196.69      215.51     20.17 o 
   3  15  10        5.11       13.04     18.24 o 
   4  15  10       67.30       55.00     17.51 o 
   5  15  10      123.99      106.82     21.12 o 
   6  15  10        0.15       45.88     32.79 o 
   7  15  10        0.00       -8.73     24.73 o 
   0  16  10       44.01       34.30     28.48 o 
   1  16  10        0.95      -18.57     18.57 o 
   2  16  10        4.49        2.50     18.99 o 
   3  16  10       18.29       26.04     18.22 o 
   4  16  10       10.02       24.86     20.87 o 
   5  16  10      117.96      116.17     21.96 o 
   1  17  10        0.30       -4.91     19.58 o 
   2  17  10      115.48      106.11     21.13 o 
   1   1  11       25.14       29.56      7.94 o 
   2   1  11      110.12       91.78     10.34 o 
   3   1  11      273.40      294.73     11.61 o 
   4   1  11       26.26       19.14     11.77 o 
   5   1  11      934.26      951.86     20.90 o 
   6   1  11      149.41      148.73     13.75 o 
   7   1  11       60.88       59.36     13.64 o 
   8   1  11       65.24       76.42     14.64 o 
   9   1  11       81.01       62.63     15.52 o 
  10   1  11       32.08       28.71     29.07 o 
  11   1  11       32.44       17.10     17.14 o 
  12   1  11       70.02       87.44     18.86 o 
  13   1  11      190.36      227.21     26.68 o 
   0   2  11     2334.47     2149.36     32.01 o 
   1   2  11        8.95       11.23      9.31 o 
   2   2  11      190.57      162.66     10.32 o 
   3   2  11       15.51        3.94     10.83 o 
   4   2  11        4.67       11.45     11.45 o 
   5   2  11      140.13      138.62     15.48 o 
   6   2  11      310.48      290.58     14.44 o 
   7   2  11      305.75      322.53     15.67 o 
   8   2  11      390.65      423.55     17.32 o 
   9   2  11        3.83       20.71     19.85 o 
  10   2  11       54.89       78.02     20.49 o 
  11   2  11       37.25       64.49     18.09 o 
  12   2  11      128.91      149.42     19.69 o 
  13   2  11        7.43       26.50     19.30 o 
   1   3  11      234.55      214.86     12.23 o 
   2   3  11       10.10        2.26     10.77 o 
   3   3  11       97.48      112.88     11.32 o 
   4   3  11       12.29       13.09     12.77 o 
   5   3  11     1289.01     1226.00     22.82 o 
   6   3  11      195.76      205.29     16.44 o 
   7   3  11      145.33      155.26     22.18 o 
   8   3  11       57.16       65.86     17.52 o 
   9   3  11       62.77       79.37     16.18 o 
  10   3  11       28.63       20.03     19.84 o 
  11   3  11     2672.46     2640.82     38.68 o 
  12   3  11        5.91       19.18     19.35 o 
  13   3  11        4.81        7.01     24.63 o 
   0   4  11      724.33      710.19     25.92 o 
   1   4  11      414.73      415.82     14.41 o 
   2   4  11      613.16      586.38     19.59 o 
   3   4  11        9.82       21.07     12.34 o 
   4   4  11      108.80      124.01     14.23 o 
   5   4  11       69.11      100.53     21.78 o 
   6   4  11     1066.52     1022.43     47.09 o 
   7   4  11       31.11       40.41     19.41 o 
   8   4  11      518.78      570.73     23.46 o 
   9   4  11      294.82      317.35     18.18 o 
  10   4  11      109.44       85.72     21.84 o 
  11   4  11        6.82        8.67     31.94 o 
  12   4  11      449.92      445.38     29.27 o 
  13   4  11      211.53      204.72     26.96 o 
   1   5  11      253.24      231.83     13.32 o 
   2   5  11       23.25       19.51     12.84 o 
   3   5  11      890.75      869.33     23.90 o 
   4   5  11       33.04       44.40     17.69 o 
   5   5  11      410.92      399.38     21.76 o 
   6   5  11       87.84      114.63     19.89 o 
   7   5  11       41.68        0.40     19.49 o 
   8   5  11       34.55        5.48     20.49 o 
   9   5  11      216.90      206.68     23.92 o 
  10   5  11       54.65       33.87     22.06 o 
  11   5  11      243.00      256.50     26.47 o 
  12   5  11        2.62      -15.00     24.95 o 
  13   5  11      113.20      122.74     26.92 o 
   0   6  11       82.92      102.46     18.10 o 
   1   6  11      465.05      464.87     16.25 o 
   2   6  11      943.75      883.22     21.99 o 
   3   6  11        2.14        3.15     15.11 o 
   4   6  11       70.04       30.78     18.14 o 
   5   6  11      266.37      259.47     21.16 o 
   6   6  11      379.13      428.40     29.49 o 
   7   6  11        2.08      -21.58     21.58 o 
   8   6  11      333.37      356.38     40.73 o 
   9   6  11       10.14        4.78     22.16 o 
  10   6  11      255.58      280.66     26.09 o 
  11   6  11       57.79       69.92     25.20 o 
  12   6  11      258.30      258.05     28.38 o 
   1   7  11        8.51       -1.32     12.36 o 
   2   7  11      394.78      396.07     15.91 o 
   3   7  11        7.19       15.52     12.81 o 
   4   7  11      165.83      162.26     19.86 o 
   5   7  11        2.68      -11.04     19.33 o 
   6   7  11        0.09      -13.42     20.10 o 
   7   7  11        0.05      -26.41     26.41 o 
   8   7  11       31.13       40.85     22.61 o 
   9   7  11       40.90       44.67     22.77 o 
  10   7  11        3.26       -6.18     24.12 o 
  11   7  11      196.28      180.03     26.32 o 
  12   7  11       27.33       42.72     26.64 o 
   0   8  11     3074.14     3062.17     51.75 o 
   1   8  11      546.87      531.84     18.08 o 
   2   8  11       63.13       55.95     13.08 o 
   3   8  11        1.07      -16.55     18.72 o 
   4   8  11       10.55      -17.46     17.46 o 
   5   8  11        6.82      -25.25     25.25 o 
   6   8  11      382.74      361.63     40.55 o 
   7   8  11       84.41       76.43     31.80 o 
   8   8  11      531.07      529.62     50.71 o 
   9   8  11      340.50      329.83     26.96 o 
  10   8  11      730.30      786.83     32.78 o 
  11   8  11        9.36       45.14     25.89 o 
  12   8  11       20.42        7.39     26.06 o 
   1   9  11      518.05      521.92     37.01 o 
   2   9  11       10.05      -10.72     16.39 o 
   3   9  11      176.18      130.14     27.06 o 
   4   9  11        3.21      -26.69     26.69 o 
   5   9  11      358.51      359.47     46.49 o 
   6   9  11        0.96       23.71     21.67 o 
   7   9  11      205.72      186.12     56.45 o 
   8   9  11      667.89      672.71     30.61 o 
   9   9  11      111.58      115.04     25.11 o 
  10   9  11       88.34       63.75     26.16 o 
  11   9  11      390.57      386.08     30.31 o 
   0  10  11      632.88      607.61     58.71 o 
   1  10  11       29.17       10.65     22.08 o 
   2  10  11       30.82       15.55     22.43 o 
   3  10  11       62.86       18.24     27.87 o 
   4  10  11      318.23      245.80     25.37 o 
   5  10  11       18.09        9.72     21.49 o 
   6  10  11        7.62        0.15     24.40 o 
   7  10  11        9.89      -11.90     23.20 o 
   8  10  11        4.24        4.94     23.90 o 
   9  10  11      397.72      435.55     33.73 o 
  10  10  11       10.30        9.45     25.50 o 
   1  11  11       45.04       11.86     18.49 o 
   2  11  11       25.98        4.81     15.16 o 
   3  11  11       43.16       47.03     16.78 o 
   4  11  11      268.83      244.19     18.16 o 
   5  11  11      414.36      467.15     40.10 o 
   6  11  11      130.64      135.88     24.43 o 
   7  11  11      327.55      316.13     30.16 o 
   8  11  11      223.13      173.82     26.96 o 
   9  11  11        1.15       28.06     26.05 o 
  10  11  11       10.28       43.14     26.59 o 
   0  12  11        0.28      -22.24     22.24 o 
   1  12  11      125.25      128.30     16.81 o 
   2  12  11      284.99      256.77     19.74 o 
   3  12  11      300.76      314.36     28.10 o 
   4  12  11      384.97      375.33     20.96 o 
   5  12  11        4.13       17.31     22.89 o 
   6  12  11        0.01       -7.28     23.47 o 
   7  12  11       74.75       74.83     31.94 o 
   8  12  11        7.49       -4.34     24.38 o 
   9  12  11       30.98       14.75     29.27 o 
   1  13  11       90.13       96.18     17.83 o 
   2  13  11       18.11        0.67     20.22 o 
   3  13  11     1553.89     1530.63     39.45 o 
   4  13  11        3.57       13.08     18.41 o 
   5  13  11      355.78      369.02     28.05 o 
   6  13  11        0.12        5.70     25.48 o 
   7  13  11       19.83       -2.02     40.33 o 
   8  13  11        0.66       65.30     31.23 o 
   0  14  11       27.27       35.41     27.49 o 
   1  14  11      112.95      118.71     18.73 o 
   2  14  11      312.02      302.15     22.03 o 
   3  14  11        0.87        8.57     19.08 o 
   4  14  11       70.30       87.47     20.22 o 
   5  14  11       14.45       22.63     25.13 o 
   6  14  11      177.66      158.52     34.62 o 
   7  14  11        0.00       -8.34     25.60 o 
   1  15  11      283.05      277.15     22.56 o 
   2  15  11       64.10       70.16     20.51 o 
   3  15  11      100.57       92.06     22.07 o 
   4  15  11        8.88       -2.49     42.11 o 
   5  15  11      620.46      610.97     32.78 o 
   0  16  11      164.81      172.53     34.75 o 
   1  16  11        4.93      -25.10     32.35 o 
   2  16  11        0.31      -20.88     20.88 o 
   0   0  12    24383.34    23199.25    493.29 o 
   1   0  12     3033.03     2954.76     62.50 o 
   2   0  12        3.24      -19.38     43.89 o 
   3   0  12       80.58       42.99     22.53 o 
   4   0  12      188.33      161.63     24.24 o 
   5   0  12      287.09      299.18     26.06 o 
   6   0  12     1165.06     1170.38     75.41 o 
   7   0  12       36.82       41.05     24.47 o 
   8   0  12       25.10       43.37     25.15 o 
   9   0  12      236.12      262.78     29.27 o 
  10   0  12       60.10       45.29     27.21 o 
  11   0  12       16.86       55.83     38.33 o 
  12   0  12        4.35       29.40     31.19 o 
   1   1  12     2858.82     2762.43     41.99 o 
   2   1  12        0.97      -15.72     21.23 o 
   3   1  12       21.35        5.70     15.21 o 
   4   1  12       37.14       29.71     15.93 o 
   5   1  12        0.47       -2.30     14.22 o 
   6   1  12      164.73      173.91     16.00 o 
   7   1  12      196.77      204.55     22.43 o 
   8   1  12        0.01      -15.42     15.42 o 
   9   1  12       12.32       22.64     16.79 o 
  10   1  12       35.37       60.64     18.08 o 
  11   1  12      663.11      645.26     24.96 o 
  12   1  12      211.72      225.83     23.33 o 
   0   2  12     4500.66     4204.62     78.55 o 
   1   2  12        0.05        2.71     15.89 o 
   2   2  12       88.42       59.69     16.22 o 
   3   2  12        1.81       -4.72     18.74 o 
   4   2  12        2.52        9.27     13.82 o 
   5   2  12       55.05       68.77     15.62 o 
   6   2  12       64.52       59.73     14.92 o 
   7   2  12       34.93       43.91     15.18 o 
   8   2  12      498.97      520.88     21.03 o 
   9   2  12      110.00      124.38     17.74 o 
  10   2  12       49.87       69.81     20.92 o 
  11   2  12        0.35       52.00     41.92 o 
  12   2  12        1.83        5.73     24.49 o 
   1   3  12       19.08      -10.58     16.95 o 
   2   3  12      400.73      388.86     18.69 o 
   3   3  12      635.03      582.80     20.39 o 
   4   3  12       90.53      101.08     14.16 o 
   5   3  12      545.07      531.21     19.12 o 
   6   3  12       73.95       67.47     25.53 o 
   7   3  12       44.76       54.39     18.52 o 
   8   3  12        4.93       22.57     28.93 o 
   9   3  12      358.36      397.91     25.08 o 
  10   3  12      142.46      164.61     24.17 o 
  11   3  12       32.84       52.07     22.63 o 
  12   3  12      163.42      191.49     26.42 o 
   0   4  12      792.32      762.73     36.47 o 
   1   4  12       28.83       26.82     15.89 o 
   2   4  12      527.37      535.40     21.62 o 
   3   4  12       69.71       93.17     27.74 o 
   4   4  12        4.77       39.85     18.15 o 
   5   4  12       14.44       42.63     14.82 o 
   6   4  12       63.84       96.53     19.16 o 
   7   4  12       55.33       79.67     21.21 o 
   8   4  12        1.48      -17.64     20.12 o 
   9   4  12        0.75      -25.99     25.99 o 
  10   4  12       62.00       49.67     27.84 o 
  11   4  12        1.24        0.38     23.02 o 
  12   4  12       80.60      128.01     25.74 o 
   1   5  12      506.18      504.70     21.42 o 
   2   5  12      162.38      185.13     15.20 o 
   3   5  12       50.52       79.60     17.89 o 
   4   5  12        0.70       18.01     12.59 o 
   5   5  12       92.56       93.01     19.57 o 
   6   5  12        7.58       17.13     19.50 o 
   7   5  12       54.62       49.21     20.91 o 
   8   5  12       68.77       50.50     31.51 o 
   9   5  12        1.88      -22.19     27.07 o 
  10   5  12       41.71       64.62     25.42 o 
  11   5  12       42.05       48.83     29.09 o 
  12   5  12       74.80       76.95     26.48 o 
   0   6  12       43.39       35.30     22.58 o 
   1   6  12      118.67      132.71     16.45 o 
   2   6  12      375.42      379.30     23.38 o 
   3   6  12       13.30       30.36     13.57 o 
   4   6  12      347.56      394.08     16.92 o 
   5   6  12        0.62       -5.57     19.27 o 
   6   6  12        1.16      -12.78     20.11 o 
   7   6  12       22.48       -5.89     21.38 o 
   8   6  12       37.06       -5.19     29.77 o 
   9   6  12        0.74      -23.30     23.30 o 
  10   6  12        1.94       27.91     23.75 o 
  11   6  12        2.05       12.72     24.91 o 
   1   7  12       80.72       55.76     16.09 o 
   2   7  12        1.60        0.24     14.25 o 
   3   7  12      479.65      468.13     25.23 o 
   4   7  12      248.38      257.26     17.97 o 
   5   7  12     1287.05     1267.95     41.85 o 
   6   7  12      132.80      124.75     27.83 o 
   7   7  12      676.01      625.77     35.78 o 
   8   7  12       55.77       44.45     23.95 o 
   9   7  12      297.16      276.40     58.80 o 
  10   7  12       18.36       23.89     23.76 o 
  11   7  12      141.28      146.95     30.64 o 
   0   8  12      150.74      119.53     32.55 o 
   1   8  12       18.15       25.45     24.12 o 
   2   8  12      265.37      252.83     19.29 o 
   3   8  12       97.05       91.39     18.30 o 
   4   8  12        3.17        8.05     30.11 o 
   5   8  12       14.49       -3.03     28.23 o 
   6   8  12      600.63      595.07     29.34 o 
   7   8  12       70.84      105.92     23.57 o 
   8   8  12      692.59      595.51     29.55 o 
   9   8  12       12.68       50.72     24.15 o 
  10   8  12       50.71       24.83     25.46 o 
   1   9  12      482.81      461.97     32.04 o 
   2   9  12       73.61       56.37     33.41 o 
   3   9  12       93.26       66.31     24.76 o 
   4   9  12       84.47       64.76     36.05 o 
   5   9  12       68.21       64.76     23.01 o 
   6   9  12       12.67        4.17     22.57 o 
   7   9  12      491.89      482.87     28.40 o 
   8   9  12       18.58      -14.81     23.25 o 
   9   9  12      365.84      373.43     35.85 o 
  10   9  12        1.17      -14.49     25.82 o 
   0  10  12       25.19      -12.36     37.71 o 
   1  10  12        0.71      -16.22     16.22 o 
   2  10  12       21.40       33.18     16.68 o 
   3  10  12       31.63       10.35     16.06 o 
   4  10  12       14.46       -9.56     22.01 o 
   5  10  12        0.05      -22.03     22.03 o 
   6  10  12      128.34      145.96     24.43 o 
   7  10  12        8.86       10.52     23.50 o 
   8  10  12      457.44      454.92     29.43 o 
   9  10  12       53.94       56.20     25.82 o 
   1  11  12       88.04       54.02     19.01 o 
   2  11  12       48.52       25.20     17.94 o 
   3  11  12      165.50      134.44     20.68 o 
   4  11  12      356.84      354.24     39.44 o 
   5  11  12      614.39      589.32     29.39 o 
   6  11  12      112.22      110.34     25.16 o 
   7  11  12        2.08        6.77     26.77 o 
   8  11  12       27.87       55.73     26.54 o 
   0  12  12      179.18      166.13     38.94 o 
   1  12  12       48.65       30.40     20.26 o 
   2  12  12       86.49       91.91     18.76 o 
   3  12  12      157.60      167.53     24.12 o 
   4  12  12       60.12       64.73     23.65 o 
   5  12  12        3.40      -16.80     36.40 o 
   6  12  12       79.07       20.41     31.76 o 
   7  12  12      583.50      601.56     40.69 o 
   1  13  12       13.38      -14.51     20.42 o 
   2  13  12       56.21       23.78     20.78 o 
   3  13  12      327.71      314.31     26.61 o 
   4  13  12       20.88       28.01     24.50 o 
   5  13  12       31.47       45.48     25.51 o 
   6  13  12        1.96      -25.30     34.62 o 
   0  14  12      447.15      406.95     36.59 o 
   1  14  12      165.60      175.45     23.43 o 
   2  14  12      502.03      515.47     26.35 o 
   3  14  12        6.71      -12.12     26.95 o 
   4  14  12      590.42      612.15     31.42 o 
   5  14  12       83.71      104.87     26.88 o 
   1  15  12       13.61      -14.39     31.05 o 
   2  15  12        0.75      -11.49     39.61 o 
   1   1  13       15.15       27.66     17.11 o 
   2   1  13       18.39       11.21     17.18 o 
   3   1  13        0.26        7.00     16.57 o 
   4   1  13      325.79      348.75     19.65 o 
   5   1  13      139.65      130.41     17.86 o 
   6   1  13       17.51       25.13     17.10 o 
   7   1  13        0.73       -2.41     17.47 o 
   8   1  13       15.64        3.54     18.40 o 
   9   1  13        5.14       55.55     19.42 o 
  10   1  13      138.97      219.24     30.29 o 
  11   1  13        2.16       23.49     46.98 o 
   0   2  13      182.41      153.74     29.05 o 
   1   2  13        5.80       22.88     16.69 o 
   2   2  13       41.28       44.76     17.08 o 
   3   2  13      125.56      144.57     17.66 o 
   4   2  13        0.32        0.28     16.67 o 
   5   2  13      121.78      143.98     17.52 o 
   6   2  13       42.78       41.88     17.10 o 
   7   2  13       21.80       22.38     17.41 o 
   8   2  13        0.05        0.78     27.92 o 
  10   2  13      120.23       65.52     48.22 o 
  11   2  13       40.14       57.35     26.99 o 
   1   3  13        7.40       10.50     19.45 o 
   2   3  13      358.05      356.74     19.41 o 
   3   3  13       16.67        9.70     16.60 o 
   4   3  13      259.82      277.52     18.73 o 
   5   3  13       40.79       98.81     16.70 o 
   6   3  13      628.50      677.20     32.29 o 
   7   3  13      100.53      137.55     65.64 o 
   8   3  13       50.77      101.38    116.83 o 
   9   3  13        5.92       38.73     44.42 o 
  10   3  13      115.96      165.28     27.75 o 
  11   3  13      419.27      394.62     31.64 o 
   0   4  13        1.15       18.68     45.74 o 
   1   4  13      975.10     1000.51     27.85 o 
   2   4  13        6.62       20.30     16.37 o 
   3   4  13       21.82        4.04     29.46 o 
   4   4  13      228.71      272.82     27.61 o 
   5   4  13      146.27      206.56     27.17 o 
   6   4  13       40.34       64.18     37.08 o 
   7   4  13      219.19      226.50     25.09 o 
   8   4  13       10.58        5.04     31.78 o 
   9   4  13       82.75       49.89     36.83 o 
  10   4  13      126.04      116.98     27.40 o 
  11   4  13       33.49       82.21     28.16 o 
   1   5  13       11.46       37.91     22.12 o 
   2   5  13      248.18      247.25     20.73 o 
   3   5  13       46.18       80.62     20.55 o 
   4   5  13       32.25       52.93     15.26 o 
   5   5  13      156.85      186.98     24.58 o 
   6   5  13       29.44       32.32     23.15 o 
   7   5  13        3.84        8.85     23.36 o 
   8   5  13       31.77       26.53     32.58 o 
   9   5  13       41.29       11.27     42.78 o 
  10   5  13        4.93       21.94     26.53 o 
  11   5  13      649.29      611.74     35.63 o 
   0   6  13        0.76       45.08     23.66 o 
   1   6  13        2.15       -4.23     16.20 o 
   2   6  13       56.87       86.81     16.82 o 
   3   6  13      200.52      229.24     17.07 o 
   4   6  13       81.91       66.86     23.50 o 
   5   6  13      308.36      324.36     26.72 o 
   6   6  13       39.15       42.87     30.74 o 
   7   6  13       93.63       65.77     49.55 o 
   8   6  13       47.47       55.50     26.46 o 
   9   6  13      201.01      225.62     80.84 o 
  10   6  13       44.64       49.40     28.91 o 
   1   7  13        0.15      -19.54     19.54 o 
   2   7  13      150.87      167.23     18.85 o 
   3   7  13       15.64       10.31     25.34 o 
   4   7  13       70.22       21.85     35.03 o 
   5   7  13       61.61       23.43     33.63 o 
   6   7  13       34.86       26.87     55.54 o 
   7   7  13      146.91      116.87     51.74 o 
   8   7  13       50.48       40.76     27.71 o 
   9   7  13        0.11       29.27     47.99 o 
  10   7  13        5.56        3.20     27.78 o 
   0   8  13       53.42       17.92     43.56 o 
   1   8  13      968.84      901.02     33.82 o 
   2   8  13       15.58        5.99     30.06 o 
   3   8  13        5.06        6.84     40.85 o 
   4   8  13        0.29       14.00     24.61 o 
   5   8  13        2.66      -13.45     25.39 o 
   6   8  13       23.94       38.19     26.15 o 
   7   8  13      974.46      969.79    113.49 o 
   8   8  13      152.16      122.39     32.35 o 
   9   8  13        8.02       -1.07     28.07 o 
   1   9  13        0.01       -1.21     17.57 o 
   2   9  13       18.13       20.17     17.61 o 
   3   9  13       26.10       38.05     24.92 o 
   4   9  13      431.47      424.41     87.12 o 
   5   9  13       42.38      114.85     26.78 o 
   6   9  13        0.56       19.07     26.35 o 
   7   9  13       88.17      145.92     28.57 o 
   8   9  13       77.62       97.29     46.83 o 
   9   9  13       60.72       51.00     28.48 o 
   0  10  13       37.95        8.09     27.44 o 
   1  10  13        1.05       -9.67     18.43 o 
   2  10  13       81.59       35.09     18.96 o 
   3  10  13       12.13       68.76     33.69 o 
   4  10  13       10.41      -23.73     25.81 o 
   5  10  13       50.08       80.65     28.31 o 
   6  10  13       98.70       87.42     28.39 o 
   7  10  13       14.71       63.71     28.50 o 
   8  10  13        9.25       27.52     29.33 o 
   1  11  13       34.18       51.65     19.54 o 
   2  11  13       76.35       99.11     26.91 o 
   3  11  13       79.40       39.50     37.02 o 
   4  11  13      322.84      342.00     30.72 o 
   5  11  13        8.13       58.55     27.24 o 
   6  11  13      215.16      273.06     32.60 o 
   7  11  13       17.07       10.82     30.09 o 
   0  12  13        8.26      -37.09     37.09 o 
   1  12  13       22.93      -19.95     19.95 o 
   2  12  13      259.77      221.87     29.46 o 
   3  12  13       22.15        9.83     32.04 o 
   4  12  13       96.54       99.76     28.36 o 
   5  12  13       10.77       -0.16     27.77 o 
   1  13  13       42.36        2.12     27.84 o 
   2  13  13       32.84       10.52     39.77 o 
   3  13  13      284.38      268.34     39.03 o 
   4  13  13        0.98        2.45     28.56 o 
   0   0  14     1002.50      924.76     58.11 o 
   1   0  14      179.17      195.04     39.56 o 
   2   0  14        2.14       50.07     26.93 o 
   3   0  14       18.09        4.90     29.67 o 
   4   0  14       76.47       97.33     26.58 o 
   5   0  14        0.05      -25.80     25.80 o 
   6   0  14      540.79      588.43     60.58 o 
   7   0  14      246.57      283.62     44.51 o 
   8   0  14      187.47      195.59     40.80 o 
   9   0  14      379.92      416.63     56.87 o 
  10   0  14      226.74      215.12     54.40 o 
   1   1  14      154.00      153.67     19.52 o 
   2   1  14      320.80      312.84     20.94 o 
   3   1  14      109.92      132.34     18.69 o 
   4   1  14      100.82       87.00     18.85 o 
   5   1  14       24.11       30.47     18.12 o 
   6   1  14      101.13      122.00     18.96 o 
   7   1  14        1.42       32.45     23.27 o 
   8   1  14        0.45       -4.92     24.00 o 
   9   1  14        0.03       -4.30     29.40 o 
  10   1  14      194.49      222.75     38.89 o 
   0   2  14       60.75      111.96     25.69 o 
   1   2  14       35.14       79.83     18.43 o 
   2   2  14       64.98       78.92     18.54 o 
   3   2  14       72.43       74.18     18.44 o 
   4   2  14        2.02       13.88     17.66 o 
   5   2  14      153.60      169.51     18.86 o 
   6   2  14        2.18       57.83     23.80 o 
   7   2  14        1.75       21.65     24.92 o 
   8   2  14       52.73       81.90     28.69 o 
   9   2  14       20.61      108.03     31.78 o 
  10   2  14        4.78       -9.89     50.69 o 
   1   3  14       27.63       42.72     18.02 o 
   2   3  14       15.66       27.08     18.09 o 
   3   3  14      216.58      284.34     20.01 o 
   4   3  14       40.66       36.18     17.76 o 
   5   3  14        4.56       -4.62     22.60 o 
   6   3  14      358.73      405.58     28.10 o 
   7   3  14       17.04      140.25    247.88 o 
   8   3  14        2.63       81.90     66.79 o 
   9   3  14        2.98       72.93     42.53 o 
  10   3  14      433.92      415.25     32.18 o 
   0   4  14        0.46      -10.40     24.95 o 
   1   4  14      133.83      154.64     27.95 o 
   2   4  14        2.52       68.82     31.08 o 
   3   4  14        3.20       79.67     35.10 o 
   4   4  14       34.63       86.74     51.70 o 
   5   4  14       39.28       74.76     59.40 o 
   6   4  14        7.61       59.69     47.76 o 
   7   4  14      103.07      203.80     42.01 o 
   8   4  14        1.28       16.44     38.61 o 
   9   4  14        0.02      -18.31     25.11 o 
   1   5  14       17.26       56.69     22.97 o 
   2   5  14       59.68       83.71     23.55 o 
   3   5  14      156.60      198.27     20.18 o 
   4   5  14      136.51      168.22     24.84 o 
   5   5  14        0.26       23.64     30.27 o 
   6   5  14       41.07       67.14     25.22 o 
   7   5  14        0.05       -3.68     24.39 o 
   8   5  14        7.12       31.91     27.41 o 
   9   5  14       66.53       79.10     44.88 o 
   0   6  14        4.79        6.09     24.41 o 
   1   6  14        5.86       38.66     17.37 o 
   2   6  14       68.89       70.04     17.39 o 
   3   6  14      243.97      258.58     25.49 o 
   4   6  14        4.02       18.59     23.62 o 
   5   6  14      118.65       59.49     24.68 o 
   6   6  14       52.94       34.59     46.93 o 
   7   6  14      106.09       50.04     49.64 o 
   8   6  14        0.20      -11.53     26.39 o 
   9   6  14        1.50       15.93     27.78 o 
   1   7  14        0.04      -19.63     19.63 o 
   2   7  14       50.53       28.76     22.99 o 
   3   7  14        5.68      -13.20     39.48 o 
   4   7  14        9.14       -5.06     43.16 o 
   5   7  14       32.38       26.11     38.72 o 
   6   7  14      252.57      247.25     59.78 o 
   7   7  14       84.75       84.28     27.90 o 
   8   7  14       17.67       88.55     28.77 o 
   0   8  14       15.87       29.80     74.28 o 
   1   8  14        2.01      -20.39     37.13 o 
   2   8  14        4.54       -3.76     23.27 o 
   3   8  14      168.52      166.11     77.72 o 
   4   8  14        0.17      -16.15     24.69 o 
   5   8  14      165.32      172.39     28.39 o 
   6   8  14       38.83       56.54     31.84 o 
   7   8  14      241.11      229.64     29.65 o 
   8   8  14        0.31       23.35     29.67 o 
   1   9  14        0.05        0.97     19.09 o 
   2   9  14       27.59       63.79     25.82 o 
   3   9  14       44.22       36.92     42.88 o 
   4   9  14       40.89       37.48     26.95 o 
   5   9  14       60.06       81.59     27.76 o 
   6   9  14        2.04        8.42     27.14 o 
   7   9  14       32.00       55.21     28.71 o 
   0  10  14        0.02      -20.61     47.60 o 
   1  10  14        1.66      -10.51     24.60 o 
   2  10  14        2.40       -1.89     31.63 o 
   3  10  14       94.22       87.37     27.29 o 
   4  10  14        4.23       20.08     37.66 o 
   5  10  14        9.34       37.18     29.99 o 
   6  10  14       39.45       64.48     32.10 o 
   1  11  14       40.79       48.13     34.11 o 
   2  11  14       66.08       46.72     30.66 o 
   3  11  14        0.21      -14.17     50.86 o 
   4  11  14      497.92      497.81     42.45 o 
   0  12  14      356.08      384.00     34.53 o 
   1  12  14      240.10      249.01     33.39 o 
   2  12  14       61.63       68.40     41.87 o 
   1   1  15       88.42      125.00     20.03 o 
   2   1  15       49.81       68.74     19.44 o 
   3   1  15       56.02       79.93     19.77 o 
   4   1  15        0.12       23.86     19.11 o 
   5   1  15      132.72      181.18     42.11 o 
   6   1  15       59.12       74.45     28.33 o 
   7   1  15       26.09       48.81     24.54 o 
   8   1  15       48.05       30.36     34.52 o 
   0   2  15      605.39      523.81     34.32 o 
   1   2  15       17.16       14.79     19.58 o 
   2   2  15       22.76       21.42     19.17 o 
   3   2  15       24.87       53.53     36.58 o 
   4   2  15        3.41       29.31     24.09 o 
   5   2  15       26.31       48.65     24.49 o 
   6   2  15      122.51      115.44     40.10 o 
   7   2  15       67.34       77.30     30.58 o 
   8   2  15       83.06       91.64     31.14 o 
   1   3  15        4.63        3.29     18.76 o 
   2   3  15        3.89       41.93     18.85 o 
   3   3  15       30.23       58.52     20.16 o 
   4   3  15        3.18       64.78     24.31 o 
   5   3  15      354.55      454.58    175.33 o 
   6   3  15       23.52      136.30    220.08 o 
   7   3  15       63.94      100.54     77.74 o 
   8   3  15       28.92       81.70     68.37 o 
   0   4  15      534.43      499.61     32.97 o 
   1   4  15       99.59      168.51     42.72 o 
   2   4  15      122.43      156.46     19.92 o 
   3   4  15        6.68       86.57     62.81 o 
   4   4  15       78.95      185.21     82.12 o 
   5   4  15       24.76       70.59     43.54 o 
   6   4  15      168.25      200.24     37.83 o 
   7   4  15       77.57       60.84     26.41 o 
   8   4  15      141.71      187.01     28.91 o 
   1   5  15       22.55       58.79     23.04 o 
   2   5  15        1.39       30.69     29.61 o 
   3   5  15      209.42      217.85     33.90 o 
   4   5  15       12.41       57.46     44.79 o 
   5   5  15      145.65      135.95     26.38 o 
   6   5  15       24.95       11.25     26.28 o 
   7   5  15        9.08       58.40     27.25 o 
   0   6  15        7.75       18.93     57.49 o 
   1   6  15      229.47      279.43     25.35 o 
   2   6  15      163.53      209.39     39.74 o 
   3   6  15        0.40       17.17     24.91 o 
   4   6  15       17.48       36.34     35.96 o 
   5   6  15       36.47       24.07     25.91 o 
   6   6  15       56.98       82.84     33.22 o 
   7   6  15       22.82       46.28     26.99 o 
   1   7  15       12.45       43.46     21.77 o 
   2   7  15      173.34      160.86     26.93 o 
   3   7  15        0.19       19.30     25.47 o 
   4   7  15       70.43       65.27     26.56 o 
   5   7  15       17.23       36.46     26.59 o 
   6   7  15        0.00       27.03     28.17 o 
   0   8  15      703.67      700.69     38.91 o 
   1   8  15       67.75       89.36     26.32 o 
   2   8  15       44.76       95.85     26.74 o 
   3   8  15        2.69      -10.38     25.60 o 
   4   8  15        0.18       28.51     27.26 o 
   5   8  15        9.21       41.08     39.86 o 
   1   9  15      118.85       92.10     26.67 o 
   2   9  15       32.49       80.08     26.93 o 
   3   9  15       65.68       62.84     27.64 o 
   4   9  15       20.10       -1.92     27.54 o 
   0  10  15      139.62      175.56     54.40 o 
   1  10  15       40.18       89.55     26.83 o 
   2  10  15        4.05       12.41     26.74 o 
   0   0  16     5930.39     5314.87    140.94 o 
   1   0  16     1018.36     1065.19     47.21 o 
   2   0  16       11.11       58.16     30.07 o 
   3   0  16        1.93       13.47     29.38 o 
   4   0  16       60.78      117.27     34.00 o 
   5   0  16      141.83      196.57     49.45 o 
   6   0  16      336.56      314.02     54.40 o 
   1   1  16     1217.77     1179.11     33.91 o 
   2   1  16       12.87       67.46     21.95 o 
   3   1  16        9.74       29.20     20.41 o 
   4   1  16       17.29       39.90     25.13 o 
   5   1  16       37.55       28.59     26.26 o 
   6   1  16       95.12      185.13     36.27 o 
   0   2  16     1939.70     1675.40     52.62 o 
   1   2  16       32.80       75.28     23.41 o 
   2   2  16       22.54       38.43     20.56 o 
   3   2  16        4.71       60.94     20.06 o 
   4   2  16        3.28       22.38     28.30 o 
   5   2  16        7.41       17.13     25.60 o 
   6   2  16        1.07       21.66     26.55 o 
   1   3  16        0.02       11.29     20.33 o 
   2   3  16       76.95       90.54     20.91 o 
   3   3  16      112.80      151.85     26.28 o 
   4   3  16       57.86       70.82     27.00 o 
   5   3  16      135.95      174.50     28.20 o 
   6   3  16       44.15       33.42     27.77 o 
   0   4  16      339.87      386.86     32.91 o 
   1   4  16       39.59       71.09     20.85 o 
   2   4  16      146.34      171.16     26.65 o 
   3   4  16        7.85       51.46     26.05 o 
   4   4  16        0.47       20.24     26.00 o 
   5   4  16        6.80       26.99     26.76 o 
   1   5  16      125.88      200.91     21.62 o 
   2   5  16       25.37       61.36     25.62 o 
   3   5  16        1.67       13.44     25.52 o 
   4   5  16        0.13       38.25     37.61 o 
   5   5  16       44.97       29.50     27.00 o 
   0   6  16       45.34       87.89     29.40 o 
   1   6  16       18.55       55.75     25.29 o 
   2   6  16      169.75      186.69     31.76 o 
   3   6  16        4.72       63.60     26.82 o 
   4   6  16       96.80      151.77     28.39 o 
   1   7  16       60.85       69.32     25.83 o 
   2   7  16        1.99       32.14     26.00 o 
   3   7  16      119.29      111.06     27.38 o 
   0   8  16       62.32      135.99     54.40 o 
   1   8  16        3.65       36.98     25.93 o 
   1   1  17        0.69       62.57     21.87 o 
   2   1  17        0.02       73.75     21.80 o 
   3   1  17        0.02      -18.20     25.63 o 
   0   2  17       53.07      132.18     31.83 o 
   1   2  17        0.05       55.73     21.64 o 
   2   2  17        8.54       64.36     26.33 o 
   3   2  17       38.99      100.91     35.15 o 
   1   3  17        0.10       63.25     22.03 o 
   2   3  17       80.02      181.61     34.36 o 
   0   4  17       11.67       56.87     30.89 o 
                                                 
